# Supplementary material for: A new gut pathogenic bacteria and its metabolites promote colorectal cancer development and act as non-invasive early diagnostic biomarkers
Source: Gut Microbes. 2025 Sep 5;17(1):2555446. doi: 10.1080/19490976.2025.2555446 (PMC12416176; doi:10.1080/19490976.2025.2555446)
Supplement: Table S5.csv [file KGMI_A_2555446_SM8642.csv]

	Type	Group	values
TCGA-AF-2687-01	READ	Tumor	6.371675598
TCGA-AF-2690-01	READ	Tumor	6.168513676
TCGA-AF-2691-01	READ	Tumor	6.82706319
TCGA-AF-2692-01	READ	Tumor	6.662214046
TCGA-AF-2693-01	READ	Tumor	7.474588547
TCGA-AF-3400-01	READ	Tumor	5.241428362
TCGA-AF-3911-01	READ	Tumor	6.895576494
TCGA-AF-3913-01	READ	Tumor	6.611167953
TCGA-AF-4110-01	READ	Tumor	6.269005085
TCGA-AF-5654-01	READ	Tumor	6.854424601
TCGA-AF-6136-01	READ	Tumor	7.032997839
TCGA-AF-6655-01	READ	Tumor	6.823534112
TCGA-AF-6672-01	READ	Tumor	7.70784018
TCGA-AF-A56K-01	READ	Tumor	7.122974974
TCGA-AF-A56L-01	READ	Tumor	7.150344394
TCGA-AF-A56N-01	READ	Tumor	7.153747587
TCGA-AG-3574-01	READ	Tumor	7.193165566
TCGA-AG-3575-01	READ	Tumor	4.291772982
TCGA-AG-3578-01	READ	Tumor	7.737134425
TCGA-AG-3580-01	READ	Tumor	6.515568965
TCGA-AG-3581-01	READ	Tumor	7.352360409
TCGA-AG-3582-01	READ	Tumor	7.168371264
TCGA-AG-3583-01	READ	Tumor	5.820743163
TCGA-AG-3584-01	READ	Tumor	7.062280405
TCGA-AG-3586-01	READ	Tumor	6.290907237
TCGA-AG-3587-01	READ	Tumor	6.698036463
TCGA-AG-3591-01	READ	Tumor	6.981416583
TCGA-AG-3592-01	READ	Tumor	6.601696516
TCGA-AG-3593-01	READ	Tumor	6.466357935
TCGA-AG-3594-01	READ	Tumor	7.162553465
TCGA-AG-3598-01	READ	Tumor	6.290175553
TCGA-AG-3599-01	READ	Tumor	7.006478686
TCGA-AG-3600-01	READ	Tumor	6.289225838
TCGA-AG-3601-01	READ	Tumor	6.361812215
TCGA-AG-3602-01	READ	Tumor	4.830671114
TCGA-AG-3605-01	READ	Tumor	6.209800351
TCGA-AG-3608-01	READ	Tumor	7.153771902
TCGA-AG-3609-01	READ	Tumor	7.443895858
TCGA-AG-3611-01	READ	Tumor	7.001259554
TCGA-AG-3612-01	READ	Tumor	6.02283162
TCGA-AG-3725-01	READ	Tumor	7.549296437
TCGA-AG-3726-01	READ	Tumor	6.49342798
TCGA-AG-3727-01	READ	Tumor	6.533851422
TCGA-AG-3728-01	READ	Tumor	6.302198395
TCGA-AG-3731-01	READ	Tumor	7.068305362
TCGA-AG-3732-01	READ	Tumor	8.138330684
TCGA-AG-3742-01	READ	Tumor	7.510330602
TCGA-AG-3878-01	READ	Tumor	6.318099878
TCGA-AG-3881-01	READ	Tumor	6.065182376
TCGA-AG-3882-01	READ	Tumor	6.647898723
TCGA-AG-3883-01	READ	Tumor	5.428072024
TCGA-AG-3885-01	READ	Tumor	6.371382871
TCGA-AG-3887-01	READ	Tumor	6.388917935
TCGA-AG-3890-01	READ	Tumor	7.073960512
TCGA-AG-3892-01	READ	Tumor	5.821842847
TCGA-AG-3893-01	READ	Tumor	7.487747602
TCGA-AG-3894-01	READ	Tumor	6.432064124
TCGA-AG-3896-01	READ	Tumor	7.150894723
TCGA-AG-3898-01	READ	Tumor	6.298537353
TCGA-AG-3901-01	READ	Tumor	5.786065708
TCGA-AG-3902-01	READ	Tumor	7.242827314
TCGA-AG-3909-01	READ	Tumor	7.420448716
TCGA-AG-3999-01	READ	Tumor	7.044276076
TCGA-AG-4001-01	READ	Tumor	7.708321068
TCGA-AG-4005-01	READ	Tumor	6.754665738
TCGA-AG-4007-01	READ	Tumor	6.430156455
TCGA-AG-4008-01	READ	Tumor	7.18429319
TCGA-AG-4015-01	READ	Tumor	6.530492174
TCGA-AG-4021-01	READ	Tumor	7.133421732
TCGA-AG-4022-01	READ	Tumor	7.035329183
TCGA-AG-A002-01	READ	Tumor	6.571221725
TCGA-AG-A008-01	READ	Tumor	7.231402646
TCGA-AG-A00C-01	READ	Tumor	6.801990243
TCGA-AG-A00H-01	READ	Tumor	6.751201253
TCGA-AG-A00Y-01	READ	Tumor	7.026870865
TCGA-AG-A011-01	READ	Tumor	6.882878996
TCGA-AG-A014-01	READ	Tumor	5.872924772
TCGA-AG-A015-01	READ	Tumor	7.343274562
TCGA-AG-A016-01	READ	Tumor	7.037077968
TCGA-AG-A01J-01	READ	Tumor	6.908147597
TCGA-AG-A01L-01	READ	Tumor	7.56195462
TCGA-AG-A01N-01	READ	Tumor	6.928523113
TCGA-AG-A01W-01	READ	Tumor	7.085745437
TCGA-AG-A01Y-01	READ	Tumor	7.124530793
TCGA-AG-A020-01	READ	Tumor	6.706070485
TCGA-AG-A023-01	READ	Tumor	6.955245373
TCGA-AG-A025-01	READ	Tumor	7.07755599
TCGA-AG-A026-01	READ	Tumor	7.131409424
TCGA-AG-A02G-01	READ	Tumor	8.278952571
TCGA-AG-A02N-01	READ	Tumor	7.642415661
TCGA-AG-A02X-01	READ	Tumor	7.120893098
TCGA-AG-A032-01	READ	Tumor	6.86639988
TCGA-AG-A036-01	READ	Tumor	7.588472542
TCGA-AH-6544-01	READ	Tumor	6.474150461
TCGA-AH-6547-01	READ	Tumor	6.261521413
TCGA-AH-6549-01	READ	Tumor	7.396013883
TCGA-AH-6643-01	READ	Tumor	7.563787341
TCGA-AH-6644-01	READ	Tumor	7.540416355
TCGA-AH-6897-01	READ	Tumor	7.19704759
TCGA-AH-6903-01	READ	Tumor	7.124025129
TCGA-BM-6198-01	READ	Tumor	6.38142182
TCGA-CI-6619-01	READ	Tumor	6.774340348
TCGA-CI-6620-01	READ	Tumor	7.327435876
TCGA-CI-6621-01	READ	Tumor	6.672952819
TCGA-CI-6622-01	READ	Tumor	6.478442828
TCGA-CI-6623-01	READ	Tumor	6.778874828
TCGA-CI-6624-01	READ	Tumor	6.978137271
TCGA-CL-4957-01	READ	Tumor	6.751989853
TCGA-CL-5917-01	READ	Tumor	8.051337296
TCGA-CL-5918-01	READ	Tumor	6.739665865
TCGA-DC-4745-01	READ	Tumor	6.799785424
TCGA-DC-4749-01	READ	Tumor	6.71580965
TCGA-DC-5337-01	READ	Tumor	6.13843155
TCGA-DC-5869-01	READ	Tumor	6.557132811
TCGA-DC-6154-01	READ	Tumor	7.721849742
TCGA-DC-6155-01	READ	Tumor	6.805972106
TCGA-DC-6156-01	READ	Tumor	7.298547433
TCGA-DC-6157-01	READ	Tumor	7.768406006
TCGA-DC-6158-01	READ	Tumor	7.191602128
TCGA-DC-6160-01	READ	Tumor	7.451642207
TCGA-DC-6681-01	READ	Tumor	7.394286045
TCGA-DC-6682-01	READ	Tumor	7.126964599
TCGA-DC-6683-01	READ	Tumor	8.42794217
TCGA-DT-5265-01	READ	Tumor	7.309401773
TCGA-DY-A0XA-01	READ	Tumor	8.116615318
TCGA-DY-A1DC-01	READ	Tumor	7.099960004
TCGA-DY-A1DD-01	READ	Tumor	6.841768119
TCGA-DY-A1DE-01	READ	Tumor	7.033835928
TCGA-DY-A1DF-01	READ	Tumor	6.031582667
TCGA-DY-A1DG-01	READ	Tumor	7.84510298
TCGA-DY-A1H8-01	READ	Tumor	7.744459159
TCGA-EF-5830-01	READ	Tumor	7.250870645
TCGA-EF-5831-01	READ	Tumor	7.167680065
TCGA-EI-6506-01	READ	Tumor	6.976331555
TCGA-EI-6507-01	READ	Tumor	7.084888093
TCGA-EI-6508-01	READ	Tumor	7.146212254
TCGA-EI-6509-01	READ	Tumor	6.840891195
TCGA-EI-6510-01	READ	Tumor	7.704423127
TCGA-EI-6511-01	READ	Tumor	7.108617497
TCGA-EI-6512-01	READ	Tumor	7.439024661
TCGA-EI-6513-01	READ	Tumor	7.735565501
TCGA-EI-6514-01	READ	Tumor	7.2843346
TCGA-EI-6881-01	READ	Tumor	7.188531483
TCGA-EI-6882-01	READ	Tumor	7.538219202
TCGA-EI-6883-01	READ	Tumor	7.691550914
TCGA-EI-6884-01	READ	Tumor	7.684991912
TCGA-EI-6885-01	READ	Tumor	8.339151195
TCGA-EI-6917-01	READ	Tumor	6.666792091
TCGA-EI-7002-01	READ	Tumor	8.38426787
TCGA-EI-7004-01	READ	Tumor	6.574293794
TCGA-F5-6464-01	READ	Tumor	6.880425954
TCGA-F5-6465-01	READ	Tumor	7.351893298
TCGA-F5-6571-01	READ	Tumor	7.747077181
TCGA-F5-6702-01	READ	Tumor	6.375539942
TCGA-F5-6811-01	READ	Tumor	7.365807124
TCGA-F5-6812-01	READ	Tumor	6.626062351
TCGA-F5-6813-01	READ	Tumor	6.639591056
TCGA-F5-6814-01	READ	Tumor	6.738031442
TCGA-F5-6861-01	READ	Tumor	7.007567791
TCGA-F5-6863-01	READ	Tumor	7.620818777
TCGA-F5-6864-01	READ	Tumor	7.672981097
TCGA-G5-6233-01	READ	Tumor	7.787112451
TCGA-G5-6235-01	READ	Tumor	7.473609973
TCGA-G5-6572-01	READ	Tumor	7.476300671
TCGA-G5-6641-01	READ	Tumor	7.26829964
TCGA-AF-2691-11	READ	Normal	5.756748447
TCGA-AF-3400-11	READ	Normal	6.931983193
TCGA-AG-3732-11	READ	Normal	6.428690133					C0	AOM-DSS 0	C1	AOM-DSS 1	C2	AOM-DSS 2	C3	AOM-DSS 3
TCGA-AG-3731-11	READ	Normal	6.543098345					2.681413	2033733.428	3.812165	1004.675249	42.73875	7337.655381	0.782928	496665091
TCGA-AF-2689-11	READ	Normal	6.549342649					12.84858	4.245956666	2.836689	1314792665	50.97631	37694.4561	0.552369	7411963.404
TCGA-AG-3725-11	READ	Normal	5.428041865					6.730033	57630.15891	1.491367		5.5922	6165371793	4.687129
TCGA-AF-2692-11	READ	Normal	6.420059583					1.589826		3.196588	9635646.82	2.868195	1337.680152	0.74004	1081.684
TCGA-AG-3742-11	READ	Normal	5.536780283						638.1365598	3.496952		88.56996	9051704.1	0.172861
TCGA-AF-5654-11	READ	Normal	6.448423607					5381.859	1.414176524	0.270193		1.790208	5724.922935		1930000000
TCGA-AH-6643-11	READ	Normal	6.965711571					70300	2.478152592	1.753694	7606316826	2.636169		0.421235	8520.922
GTEX-111CU-1226-SM-5EGIN	READ	Normal	3.824767853					12341.21	2.965623294		10047077321	2840608.7		2.915402	14899.77
GTEX-111CU-1426-SM-5GZYP	READ	Normal	5.77267747					2.657554			39121.18159	0.212019	925992900		2710000000
GTEX-111VG-2226-SM-5N9DU	READ	Normal	5.177120503					1.365964	1.828807171	0.887177		3345.793	49333.29	28371.09	150159
GTEX-111YS-1626-SM-5GZZ9	READ	Normal	3.730096466						0.153413909		0.032924766		0.104163077		0.055570528
GTEX-111YS-1826-SM-5GIEP	READ	Normal	3.20820509
GTEX-1122O-1426-SM-5H11R	READ	Normal	3.868884273
GTEX-1122O-1526-SM-5N9CL	READ	Normal	7.173926932
GTEX-1128S-1626-SM-5H12O	READ	Normal	5.575312331
GTEX-117XS-2226-SM-5GIE1	READ	Normal	5.126394738
GTEX-117YW-1826-SM-5PNY5	READ	Normal	5.210622644
GTEX-117YX-0526-SM-5EGJH	READ	Normal	3.921245889
GTEX-117YX-0826-SM-5H11J	READ	Normal	3.480265122
GTEX-11DXX-1826-SM-5H126	READ	Normal	6.136478518
GTEX-11DXX-1926-SM-5EGJK	READ	Normal	3.693765712
GTEX-11DXY-2026-SM-5N9CZ	READ	Normal	5.683977107
GTEX-11DXZ-1626-SM-5GIDI	READ	Normal	3.974529312
GTEX-11DXZ-1726-SM-5H12M	READ	Normal	6.553053253
GTEX-11EI6-2626-SM-5PNVT	READ	Normal	5.510645504
GTEX-11EM3-1526-SM-5A5KN	READ	Normal	6.313608657
GTEX-11EM3-1626-SM-5N9CO	READ	Normal	3.199436784
GTEX-11EMC-1426-SM-5N9E4	READ	Normal	4.795455272
GTEX-11EQ8-2626-SM-5N9BO	READ	Normal	6.333960351
GTEX-11EQ9-1426-SM-5987G	READ	Normal	3.243973672
GTEX-11EQ9-1526-SM-5PNY7	READ	Normal	4.377123749
GTEX-11GS4-1826-SM-5HL4T	READ	Normal	4.816087659
GTEX-11GSP-1626-SM-5986N	READ	Normal	3.992768431
GTEX-11I78-1226-SM-5A5K6	READ	Normal	6.099505617
GTEX-11I78-1326-SM-5PNY9	READ	Normal	2.511468039
GTEX-11LCK-2026-SM-5A5MA	READ	Normal	5.199672345
GTEX-11NSD-1626-SM-5986U	READ	Normal	5.29351763
GTEX-11O72-2226-SM-5PNW2	READ	Normal	5.06995989
GTEX-11ONC-1926-SM-5GU75	READ	Normal	4.578334949
GTEX-11ONC-2026-SM-5HL61	READ	Normal	4.327687364
GTEX-11P7K-1526-SM-5EGI7	READ	Normal	6.75087444
GTEX-11P7K-1826-SM-5HL5A	READ	Normal	4.111865964
GTEX-11P81-1126-SM-5GU5G	READ	Normal	3.783456654
GTEX-11P81-1426-SM-5P9JN	READ	Normal	3.613531653
GTEX-11P82-1026-SM-5BC5J	READ	Normal	6.06307145
GTEX-11PRG-2026-SM-5GU5F	READ	Normal	5.61176256
GTEX-11TT1-0926-SM-5GU5M	READ	Normal	2.270827916
GTEX-11TT1-1026-SM-5PNW7	READ	Normal	5.907131025
GTEX-11TTK-2426-SM-5PNYO	READ	Normal	4.657068301
GTEX-11TUW-2026-SM-5EQL8	READ	Normal	4.313971371
GTEX-11TUW-2326-SM-5EQMO	READ	Normal	4.375734539
GTEX-11VI4-1426-SM-5GU6O	READ	Normal	5.516645558
GTEX-11VI4-1526-SM-5EQKC	READ	Normal	6.311975314
GTEX-11ZTS-1526-SM-5N9G7	READ	Normal	4.454833907
GTEX-11ZTT-1626-SM-5EQKR	READ	Normal	3.436828119
GTEX-11ZU8-1126-SM-5EQ5K	READ	Normal	4.794935663
GTEX-11ZVC-2126-SM-5EGJ1	READ	Normal	4.839959587
GTEX-1211K-1726-SM-5FQUJ	READ	Normal	6.226315849
GTEX-1211K-1826-SM-5EGJ2	READ	Normal	3.524815928
GTEX-1212Z-1826-SM-5FQSH	READ	Normal	4.607626221
GTEX-12696-1926-SM-5EGJT	READ	Normal	5.188242656
GTEX-12BJ1-2026-SM-5FQUH	READ	Normal	3.518535139
GTEX-12BJ1-2126-SM-5BC5O	READ	Normal	6.286511558
GTEX-12C56-0626-SM-5EGGC	READ	Normal	5.916476644
GTEX-12KS4-2326-SM-5EGJB	READ	Normal	5.225352061
GTEX-12KS4-2426-SM-5LU8P	READ	Normal	5.067380578
GTEX-12WSD-2626-SM-5EGJE	READ	Normal	5.086613947
GTEX-12WSG-2426-SM-5EQLZ	READ	Normal	4.40053793
GTEX-12WSJ-1426-SM-5GCON	READ	Normal	3.372255648
GTEX-12WSJ-1526-SM-5GCNI	READ	Normal	3.252021989
GTEX-12WSL-1626-SM-5GCMU	READ	Normal	3.989139007
GTEX-12WSL-1826-SM-5LZW9	READ	Normal	4.464014725
GTEX-12WSM-1426-SM-5GCPA	READ	Normal	3.632268215
GTEX-12ZZW-2426-SM-5DUWE	READ	Normal	4.698774109
GTEX-12ZZX-2726-SM-5N9FT	READ	Normal	4.799605422
GTEX-12ZZY-2726-SM-5EQ45	READ	Normal	5.841721581
GTEX-12ZZZ-2426-SM-5GCNN	READ	Normal	5.605849867
GTEX-13111-0726-SM-5DUVE	READ	Normal	5.837186385
GTEX-13111-1926-SM-5GCOL	READ	Normal	4.601696516
GTEX-13113-1426-SM-5EGHU	READ	Normal	6.456641899
GTEX-131XE-0826-SM-5HL9W	READ	Normal	5.297191417
GTEX-131XE-1026-SM-5EGKE	READ	Normal	3.048236186
GTEX-131XG-1526-SM-5GCNQ	READ	Normal	4.123500664
GTEX-131XG-1826-SM-5LZV4	READ	Normal	6.266036894
GTEX-131YS-2926-SM-5EGKI	READ	Normal	5.029452886
GTEX-132AR-2726-SM-5PNVN	READ	Normal	6.829088444
GTEX-132AR-2826-SM-5IJFV	READ	Normal	3.263785614
GTEX-132NY-2726-SM-5PNY2	READ	Normal	5.288358562
GTEX-1339X-1626-SM-5IJDN	READ	Normal	2.755101219
GTEX-1339X-1726-SM-5P9J9	READ	Normal	2.275007047
GTEX-133LE-1526-SM-5IFEN	READ	Normal	6.064581109
GTEX-1399R-2126-SM-5K7WZ	READ	Normal	4.074676686
GTEX-1399R-2226-SM-5P9JB	READ	Normal	5.590661896
GTEX-1399S-1926-SM-5J2M5	READ	Normal	6.459759467
GTEX-1399U-1926-SM-5IFH7	READ	Normal	6.461888664
GTEX-1399U-2226-SM-5KLZI	READ	Normal	3.722466024
GTEX-139D8-2926-SM-5IJBM	READ	Normal	5.381283373
GTEX-139T6-1326-SM-5IFFO	READ	Normal	6.55059289
GTEX-139T6-1426-SM-5P9J7	READ	Normal	4.085764554
GTEX-139TS-1926-SM-5IJFO	READ	Normal	5.389910925
GTEX-139TS-2226-SM-5J2N1	READ	Normal	4.818646083
GTEX-139UW-2326-SM-5KM1Y	READ	Normal	3.889473543
GTEX-139YR-2126-SM-5KM11	READ	Normal	6.332886917
GTEX-13CF2-1826-SM-5N9GK	READ	Normal	4.43496176
GTEX-13CF3-1326-SM-5LZXZ	READ	Normal	3.905928478
GTEX-13CF3-1426-SM-5K7YY	READ	Normal	3.583759754
GTEX-13D11-0626-SM-5LZYY	READ	Normal	4.216454865
GTEX-13D11-0826-SM-5KLZJ	READ	Normal	6.232085099
GTEX-13FH7-1526-SM-5J2N6	READ	Normal	3.244582661
GTEX-13FH7-1626-SM-5J2O9	READ	Normal	3.048584958
GTEX-13FHO-2726-SM-5K7VG	READ	Normal	4.106013238
GTEX-13FHP-2426-SM-5KLZ5	READ	Normal	5.065658471
GTEX-13FTW-1826-SM-5IJEN	READ	Normal	6.20867332
GTEX-13FTW-2126-SM-5K7YG	READ	Normal	3.408304262
GTEX-13G51-2126-SM-5IJD9	READ	Normal	4.745775149
GTEX-13N2G-2226-SM-5IJCU	READ	Normal	5.386466093
GTEX-13O1R-2426-SM-5KLZZ	READ	Normal	4.007195501
GTEX-13O21-2426-SM-5MR4A	READ	Normal	6.780047576
GTEX-13O3O-2526-SM-5L3DR	READ	Normal	5.204375511
GTEX-13O3P-2326-SM-5KM55	READ	Normal	3.378372896
GTEX-13O61-1526-SM-5KM3P	READ	Normal	4.264536431
GTEX-13O61-1626-SM-5KM3T	READ	Normal	3.316145742
GTEX-13OVG-1426-SM-5K7VP	READ	Normal	3.179829491
GTEX-13OVI-2026-SM-5J1MU	READ	Normal	3.091022751
GTEX-13OVI-2126-SM-5KM3U	READ	Normal	2.987320866
GTEX-13OVJ-1726-SM-5IJDZ	READ	Normal	4.646738698
GTEX-13OVJ-1826-SM-5KM2D	READ	Normal	4.257764969
GTEX-13OVK-0826-SM-7KULZ	READ	Normal	4.006298024
GTEX-13OVK-1026-SM-7KFTC	READ	Normal	4.617651119
GTEX-13OW5-2626-SM-5MR3M	READ	Normal	4.363871925
GTEX-13OW5-2826-SM-5KM1G	READ	Normal	4.529820947
GTEX-13OW6-2126-SM-5N9GL	READ	Normal	4.761817143
GTEX-13OW6-2226-SM-5N9FL	READ	Normal	5.266411766
GTEX-13OW8-2726-SM-5L3FZ	READ	Normal	3.77925972
GTEX-13PL7-2426-SM-5J2N3	READ	Normal	4.074676686
GTEX-13PL7-2526-SM-5IFGR	READ	Normal	6.203201156
GTEX-13PVQ-2726-SM-5L3H7	READ	Normal	5.615004242
GTEX-13PVR-1626-SM-73KVF	READ	Normal	6.063287212
GTEX-13PVR-1726-SM-5Q5EC	READ	Normal	4.045268215
GTEX-13QBU-1826-SM-5IJG3	READ	Normal	6.18408189
GTEX-13QBU-2026-SM-5KLZB	READ	Normal	3.117695043
GTEX-13QJ3-2626-SM-9OSXQ	READ	Normal	3.543495883
GTEX-13RTJ-1926-SM-5YYA2	READ	Normal	4.938285792
GTEX-13S86-1626-SM-5Q5C5	READ	Normal	5.574404309
GTEX-13SLW-2826-SM-5Q5ES	READ	Normal	5.26190686
GTEX-13U4I-2426-SM-5LU34	READ	Normal	3.90303827
GTEX-13U4I-2626-SM-5SI9C	READ	Normal	4.676380255
GTEX-13VXT-2026-SM-5L3EW	READ	Normal	3.691534165
GTEX-13VXT-2426-SM-5LU46	READ	Normal	4.676380255
GTEX-13W3W-2126-SM-5K7UX	READ	Normal	3.112700133
GTEX-13W3W-2226-SM-5LU4M	READ	Normal	5.738497644
GTEX-13X6H-1926-SM-7EWD3	READ	Normal	5.569855608
GTEX-13X6I-2726-SM-5Q5ET	READ	Normal	3.570462931
GTEX-13X6J-2826-SM-7EPGA	READ	Normal	5.336283388
GTEX-13X6K-2726-SM-5O9DG	READ	Normal	5.323370069
GTEX-144GL-2526-SM-5TDDL	READ	Normal	4.241077458
GTEX-144GM-1126-SM-79OJK	READ	Normal	3.757023247
GTEX-144GM-1226-SM-5LU52	READ	Normal	5.877989585
GTEX-144GN-1126-SM-5LU33	READ	Normal	5.514753498
GTEX-145LS-2726-SM-5Q5D8	READ	Normal	4.995032192
GTEX-145LS-2926-SM-5O99G	READ	Normal	6.13996057
GTEX-145LT-0826-SM-5S2QL	READ	Normal	3.192352001
GTEX-145LT-0926-SM-5LU9C	READ	Normal	6.029232003
GTEX-145ME-0826-SM-5O9AF	READ	Normal	3.7322692
GTEX-145ME-1126-SM-5SIAT	READ	Normal	3.89917563
GTEX-145MH-2726-SM-5QGQ6	READ	Normal	5.917193037
GTEX-145MN-1726-SM-5SIA6	READ	Normal	6.567423758
GTEX-145MO-2426-SM-5NQ9W	READ	Normal	4.658211483
GTEX-145MO-2626-SM-5QGPD	READ	Normal	4.967629753
GTEX-146FH-2426-SM-5Q5EW	READ	Normal	4.06608919
GTEX-146FQ-1926-SM-5NQBY	READ	Normal	5.267910281
GTEX-1477Z-2126-SM-5Q5CM	READ	Normal	4.486714373
GTEX-147F3-1926-SM-5SIB9	READ	Normal	6.13093087
GTEX-147GR-2726-SM-664OO	READ	Normal	5.471512648
GTEX-147GR-2826-SM-5RQK8	READ	Normal	6.320845668
GTEX-147JS-2526-SM-5S2Q8	READ	Normal	4.158660175
GTEX-147JS-2626-SM-5S2UX	READ	Normal	4.868884273
GTEX-148VJ-2426-SM-5NQ9Y	READ	Normal	4.75595577
GTEX-148VJ-2626-SM-5QGPI	READ	Normal	4.248686627
GTEX-14A5H-1626-SM-5SIAN	READ	Normal	3.860962798
GTEX-14A5I-2426-SM-5Q5CP	READ	Normal	4.891905188
GTEX-14AS3-1026-SM-5TDD7	READ	Normal	3.420617139
GTEX-14AS3-1126-SM-5Q5CR	READ	Normal	3.246256057
GTEX-14BIN-2426-SM-5TDCF	READ	Normal	5.607922067
GTEX-14BIN-3026-SM-5ZZUS	READ	Normal	5.531381461
GTEX-14BMU-1326-SM-5RQIH	READ	Normal	3.47118746
GTEX-14BMU-1526-SM-5TDE6	READ	Normal	6.117902789
GTEX-14BMV-2426-SM-5S2PP	READ	Normal	5.211790976
GTEX-14C39-1626-SM-5S2P4	READ	Normal	3.94016675
GTEX-14C39-1926-SM-5ZZW5	READ	Normal	4.689299161
GTEX-14C5O-2526-SM-73KU2	READ	Normal	4.895787316
GTEX-14C5O-2626-SM-5RQI5	READ	Normal	3.759155834
GTEX-14DAQ-2726-SM-5S2QY	READ	Normal	5.464668267
GTEX-14DAQ-2926-SM-664MV	READ	Normal	5.378511623
GTEX-14DAR-1526-SM-5RQIX	READ	Normal	6.611024797
GTEX-14E1K-1626-SM-664MO	READ	Normal	3.775050541
GTEX-14E1K-1826-SM-793DT	READ	Normal	2.756169328
GTEX-14E6C-2226-SM-5QGQG	READ	Normal	3.793895883
GTEX-14E6E-1526-SM-5RQIG	READ	Normal	6.253800221
GTEX-14E6E-1726-SM-5S2R6	READ	Normal	3.136355469
GTEX-14H4A-1926-SM-5ZZWN	READ	Normal	3.173447286
GTEX-14ICK-1026-SM-6AJA4	READ	Normal	4.809928866
GTEX-14ICL-1226-SM-5S2RD	READ	Normal	3.399717984
GTEX-14JG6-1626-SM-5YYBC	READ	Normal	3.749534268
GTEX-14JG6-1726-SM-69LPL	READ	Normal	5.867896464
GTEX-14JIY-3326-SM-6871E	READ	Normal	6.603181229
GTEX-14PHX-1126-SM-5YYA5	READ	Normal	3.883620816
GTEX-14PHX-1526-SM-68717	READ	Normal	6.272769732
GTEX-14PJ3-0926-SM-69LQG	READ	Normal	3.413729464
GTEX-14PJ3-1226-SM-5ZZVY	READ	Normal	3.601696516
GTEX-14PJ4-1826-SM-5YY97	READ	Normal	3.631104282
GTEX-14PJ4-1926-SM-6LLHG	READ	Normal	6.513174885
GTEX-14PJ5-0926-SM-6LLIK	READ	Normal	4.402585758
GTEX-14PJM-2626-SM-686ZD	READ	Normal	4.763411574
GTEX-14PK6-1726-SM-6871J	READ	Normal	5.369815424
GTEX-14PK6-1826-SM-69LOM	READ	Normal	3.314261477
GTEX-14PKV-1926-SM-686YU	READ	Normal	4.804776378
GTEX-14PKV-2126-SM-664O3	READ	Normal	6.354557947
GTEX-14PN3-1926-SM-6EU1Y	READ	Normal	3.465974465
GTEX-14XAO-2026-SM-69LOI	READ	Normal	6.102028179
GTEX-15CHC-1626-SM-5ZZWS	READ	Normal	4.173926932
GTEX-15CHQ-2526-SM-6EU24	READ	Normal	5.225352061
GTEX-15CHQ-2626-SM-686YZ	READ	Normal	5.5987225
GTEX-15CHR-1426-SM-7DUGV	READ	Normal	5.952799478
GTEX-15DCE-2026-SM-7KUFE	READ	Normal	5.048323387
GTEX-15DYW-2326-SM-6PAMU	READ	Normal	4.060047384
GTEX-15DYW-2426-SM-7KUG8	READ	Normal	4.760753208
GTEX-15DZA-0926-SM-69LQ3	READ	Normal	3.687060688
GTEX-15DZA-1026-SM-6PAND	READ	Normal	5.032541697
GTEX-15EO6-2326-SM-6LPKK	READ	Normal	3.477677328
GTEX-15ER7-2826-SM-6PAN2	READ	Normal	4.432959407
GTEX-15ER7-2926-SM-7KUFK	READ	Normal	5.549053029
GTEX-15ETS-2326-SM-7KUGC	READ	Normal	4.100136671
GTEX-15F5U-1426-SM-7KUN2	READ	Normal	5.367371066
GTEX-15FZZ-1826-SM-6LLJP	READ	Normal	6.279657007
GTEX-15G19-2726-SM-6LPKG	READ	Normal	4.902556005
GTEX-15G1A-1826-SM-7KUKO	READ	Normal	2.414406182
GTEX-15G1A-1926-SM-7KUFF	READ	Normal	2.565597176
GTEX-15RIE-1826-SM-6M48P	READ	Normal	6.069315495
GTEX-15RIE-2026-SM-7KFRW	READ	Normal	3.596935142
GTEX-15RIF-1326-SM-6LPKO	READ	Normal	7.004501392
GTEX-15RIF-1426-SM-7KUKQ	READ	Normal	3.372255648
GTEX-15RJ7-1726-SM-6PAL3	READ	Normal	2.834508974
GTEX-15RJE-2226-SM-6M46A	READ	Normal	6.477839201
GTEX-15SB6-1226-SM-7KUMP	READ	Normal	5.314696526
GTEX-15SHU-2526-SM-6M47D	READ	Normal	5.797272432
GTEX-15UF6-2626-SM-6M466	READ	Normal	3.982765463
GTEX-15UF6-2726-SM-7KULY	READ	Normal	4.492494152
GTEX-15UF7-1326-SM-7KUKV	READ	Normal	2.553114708
GTEX-16AAH-1326-SM-7KFRG	READ	Normal	6.725195817
GTEX-16BQI-2026-SM-7KULQ	READ	Normal	4.252476214
GTEX-16MT8-2726-SM-7IGLJ	READ	Normal	4.185073638
GTEX-16MTA-1626-SM-6M47N	READ	Normal	4.667892125
GTEX-16NGA-0926-SM-718AG	READ	Normal	4.615887074
GTEX-16NGA-1026-SM-7KFS3	READ	Normal	5.111448698
GTEX-16NPV-2626-SM-6M484	READ	Normal	4.247927513
GTEX-16XZZ-2626-SM-6M47S	READ	Normal	3.553360503
GTEX-16XZZ-2726-SM-7EWDO	READ	Normal	4.298658316
GTEX-16Z82-2226-SM-6LPJ7	READ	Normal	4.921721947
GTEX-16Z82-2426-SM-7KUMS	READ	Normal	5.979110755
GTEX-178AV-1326-SM-6LPJX	READ	Normal	6.075532631
GTEX-17EUY-1726-SM-79OK4	READ	Normal	2.72377697
GTEX-17EUY-1826-SM-7DUEZ	READ	Normal	5.645009884
GTEX-17EVQ-1826-SM-7IGPH	READ	Normal	4.070389328
GTEX-17F96-2026-SM-79ON4	READ	Normal	4.810957159
GTEX-17F96-2126-SM-7KFSM	READ	Normal	4.7473874
GTEX-17F98-1026-SM-7IGO8	READ	Normal	4.703765179
GTEX-17F9E-1826-SM-7IGMC	READ	Normal	4.10349764
GTEX-17F9Y-2626-SM-7IGN9	READ	Normal	4.158660175
GTEX-17GQL-1526-SM-7LTAC	READ	Normal	4.309612772
GTEX-17GQL-1626-SM-7LG69	READ	Normal	3.759155834
GTEX-17HG3-1126-SM-7DUFC	READ	Normal	5.792334806
GTEX-17HGU-2426-SM-7EWDP	READ	Normal	5.439955517
GTEX-17HGU-2626-SM-79OKN	READ	Normal	4.19298317
GTEX-17HHE-1626-SM-7DHLN	READ	Normal	2.571919463
GTEX-17HHE-1826-SM-79OKE	READ	Normal	6.422569411
GTEX-17HII-2726-SM-7MGVM	READ	Normal	4.538538164
GTEX-17JCI-2626-SM-7EWE6	READ	Normal	4.201633861
GTEX-17JCI-2826-SM-7IGNA	READ	Normal	4.51916445
GTEX-17KNJ-1726-SM-7LG6A	READ	Normal	5.946496941
GTEX-17KNJ-1826-SM-7LT9N	READ	Normal	5.155425432
GTEX-17MF6-2426-SM-7LTAM	READ	Normal	3.810443104
GTEX-17MFQ-1226-SM-7KFSA	READ	Normal	4.668459557
GTEX-183FY-1426-SM-7DHLM	READ	Normal	3.363731783
GTEX-183WM-2526-SM-731BP	READ	Normal	5.977508905
GTEX-18465-2726-SM-7LT9I	READ	Normal	5.819412726
GTEX-18A66-2426-SM-7KFSQ	READ	Normal	5.735251376
GTEX-18A66-2626-SM-72D67	READ	Normal	3.858975614
GTEX-18A67-2226-SM-7LT9Z	READ	Normal	4.773996325
GTEX-18A6Q-2226-SM-7LG61	READ	Normal	5.133810091
GTEX-18A7A-2226-SM-7LT8K	READ	Normal	5.13627343
GTEX-18A7B-2026-SM-72D71	READ	Normal	4.827310944
GTEX-18D9A-1126-SM-7KFRJ	READ	Normal	6.062208078
GTEX-18D9A-1326-SM-7LT8P	READ	Normal	3.442412752
GTEX-18D9B-2526-SM-718BN	READ	Normal	3.617063344
GTEX-18D9U-1926-SM-7KFTM	READ	Normal	5.495695163
GTEX-18QFQ-1526-SM-72D57	READ	Normal	3.64385619
GTEX-18QFQ-1726-SM-731C9	READ	Normal	4.908812908
GTEX-1A32A-2626-SM-73KX9	READ	Normal	4.542877099
GTEX-1A3MV-1026-SM-72D5U	READ	Normal	5.307792796
GTEX-1A3MV-1126-SM-718BS	READ	Normal	4.391630262
GTEX-1A3MX-2326-SM-718B4	READ	Normal	5.329123596
GTEX-1AMEY-1826-SM-72D5L	READ	Normal	5.291677223
GTEX-1AMEY-1926-SM-73KVT	READ	Normal	4.355439197
GTEX-1AMFI-1726-SM-7189L	READ	Normal	6.155020578
GTEX-1AMFI-1826-SM-73KWB	READ	Normal	4.100136671
GTEX-1AX8Z-2726-SM-73KUC	READ	Normal	2.549176279
GTEX-1AX9I-2626-SM-73KU5	READ	Normal	4.604071324
GTEX-1AX9J-2526-SM-73KUY	READ	Normal	4.003602237
GTEX-1AX9K-1626-SM-73KUS	READ	Normal	4.419538892
GTEX-1AYCT-1826-SM-731EG	READ	Normal	6.097400107
GTEX-1AYCT-1926-SM-793AE	READ	Normal	4.569855608
GTEX-1AYD5-1726-SM-7RHFW	READ	Normal	3.394376945
GTEX-1B8KE-1526-SM-7DUG2	READ	Normal	3.845991771
GTEX-1B8KE-1926-SM-731EE	READ	Normal	7.11997861
GTEX-1B8KZ-1326-SM-7DUG6	READ	Normal	6.11353382
GTEX-1B8L1-1926-SM-7IGND	READ	Normal	5.209843231
GTEX-1B932-2126-SM-7IGMU	READ	Normal	4.825785627
GTEX-1B932-2826-SM-73KUD	READ	Normal	5.459103696
GTEX-1B97I-1526-SM-73KUK	READ	Normal	4.705977902
GTEX-1B996-2626-SM-73KZ1	READ	Normal	3.713695815
GTEX-1B996-2726-SM-7DUGG	READ	Normal	4.885086225
GTEX-1BAJH-2326-SM-7IGMO	READ	Normal	4.571069998
GTEX-1BAJH-2726-SM-7IGNJ	READ	Normal	5.413458688
GTEX-1C2JI-1626-SM-7EPHC	READ	Normal	4.200849575
GTEX-1C2JI-1726-SM-73KUW	READ	Normal	4.476381688
GTEX-1C475-1526-SM-7DHM3	READ	Normal	4.450221496
GTEX-1C475-1626-SM-731FP	READ	Normal	6.516015147
GTEX-1C4CL-1626-SM-7DUF3	READ	Normal	4.232660757
GTEX-1C4CL-2126-SM-7IGQC	READ	Normal	5.941106311
GTEX-1C64N-2226-SM-7SB7C	READ	Normal	5.043081982
GTEX-1C64O-2326-SM-73KU8	READ	Normal	4.363871925
GTEX-1C64O-2426-SM-7P8R3	READ	Normal	5.648177796
GTEX-1C6VQ-2626-SM-7IGMQ	READ	Normal	4.852498299
GTEX-1C6VQ-2726-SM-73KUL	READ	Normal	4.929790998
GTEX-1CAMR-0926-SM-7MXTD	READ	Normal	6.59454855
GTEX-1CAMR-1026-SM-7P8QI	READ	Normal	3.976363636
GTEX-1CAMS-2526-SM-7EPH7	READ	Normal	5.525755693
GTEX-1CAMS-2626-SM-7PBY3	READ	Normal	3.618238656
GTEX-1CB4F-1926-SM-7MKFN	READ	Normal	4.932628157
GTEX-1CB4F-2026-SM-79OLU	READ	Normal	4.174725988
GTEX-1CB4G-2726-SM-79OO4	READ	Normal	5.01658546
GTEX-1CB4I-2226-SM-7P8SL	READ	Normal	3.993674362
GTEX-1E2YA-2526-SM-7IGOU	READ	Normal	4.610581958
GTEX-1E2YA-2626-SM-7MGWW	READ	Normal	3.917431755
GTEX-1EH9U-1926-SM-7P8QM	READ	Normal	5.34978987
GTEX-1EH9U-2026-SM-7PBYS	READ	Normal	5.454833907
GTEX-1EMGI-2626-SM-7IGNR	READ	Normal	5.586764743
GTEX-1EMGI-2726-SM-7P8S4	READ	Normal	5.852997588
GTEX-1EU9M-2726-SM-7P8QD	READ	Normal	4.572283367
GTEX-1F5PK-1726-SM-7RHHW	READ	Normal	3.672425342
GTEX-1F5PK-1926-SM-7MXT7	READ	Normal	6.777419716
GTEX-1F5PL-1926-SM-7MXTP	READ	Normal	3.572889668
GTEX-1F5PL-2126-SM-7PC2O	READ	Normal	6.043081982
GTEX-1F75B-2726-SM-7P8QO	READ	Normal	4.353323291
GTEX-1F75I-2426-SM-9WPOY	READ	Normal	6.343052435
GTEX-1F75W-2126-SM-7RHIA	READ	Normal	4.897240426
GTEX-1GF9U-1526-SM-7MXUW	READ	Normal	5.197708158
GTEX-1GF9X-1426-SM-7RHGX	READ	Normal	4.750606505
GTEX-1GF9X-1526-SM-7P8QP	READ	Normal	5.321567376
GTEX-1GL5R-1726-SM-9KNUX	READ	Normal	3.464668267
GTEX-1GL5R-2426-SM-7MXV1	READ	Normal	3.033511102
GTEX-1GMR2-1726-SM-9JGI2	READ	Normal	2.276794405
GTEX-1GMR2-1826-SM-9KNUP	READ	Normal	4.207111961
GTEX-1GMR3-2526-SM-7P8QS	READ	Normal	4.183486514
GTEX-1GMR3-2826-SM-9WPOG	READ	Normal	5.038260575
GTEX-1GMR8-2926-SM-9KNW5	READ	Normal	4.842476063
GTEX-1GMRU-2626-SM-9WPPM	READ	Normal	5.438292852
GTEX-1GN73-2626-SM-9KNUQ	READ	Normal	4.82374936
GTEX-1GN73-2726-SM-9WYUB	READ	Normal	4.263034406
GTEX-1GPI7-1726-SM-7P8R1	READ	Normal	5.255500733
GTEX-1GPI7-1926-SM-9KNUH	READ	Normal	4.571069998
GTEX-1GTWX-2626-SM-9WPOT	READ	Normal	4.720825666
GTEX-1GZ4H-1226-SM-9KNUA	READ	Normal	4.465321514
GTEX-1GZ4H-1326-SM-7P8TE	READ	Normal	3.933572638
GTEX-1GZ4I-2426-SM-9WPPP	READ	Normal	5.624685811
GTEX-1H11D-2626-SM-9JGH4	READ	Normal	6.591110891
GTEX-1H1DE-1526-SM-ARL9B	READ	Normal	4.171527106
GTEX-1H1DE-1626-SM-9KNU5	READ	Normal	4.876271361
GTEX-1H1DG-2226-SM-9WPPC	READ	Normal	4.480911346
GTEX-1H1E6-1826-SM-A9G21	READ	Normal	2.921055421
GTEX-1H1E6-1926-SM-9OSWD	READ	Normal	6.444766441
GTEX-1H1ZS-2626-SM-9QEIX	READ	Normal	3.056410117
GTEX-1H23P-2626-SM-9KNVN	READ	Normal	3.826802684
GTEX-1H3NZ-2526-SM-9KNVO	READ	Normal	4.973611276
GTEX-1H3VE-2326-SM-9KNVU	READ	Normal	5.832130501
GTEX-1H3VY-2426-SM-9WPPD	READ	Normal	5.578636862
GTEX-1H3VY-2526-SM-9KNW1	READ	Normal	4.326249701
GTEX-1HB9E-2526-SM-D4P35	READ	Normal	5.635464198
GTEX-1HBPH-2526-SM-ACKXK	READ	Normal	5.464341533
GTEX-1HBPI-2226-SM-9WYTY	READ	Normal	5.540399306
GTEX-1HBPM-2626-SM-9WYU5	READ	Normal	3.898208353
GTEX-1HBPN-2026-SM-B2LWA	READ	Normal	3.951401292
GTEX-1HCU6-2726-SM-A9SKV	READ	Normal	4.889473543
GTEX-1HCU6-2926-SM-B2LWV	READ	Normal	5.609104847
GTEX-1HCU7-2626-SM-C1YQO	READ	Normal	5.402926781
GTEX-1HCU7-2726-SM-A9G3D	READ	Normal	6.211401637
GTEX-1HCU9-1326-SM-B2LXT	READ	Normal	5.716716592
GTEX-1HCUA-1926-SM-B2LWE	READ	Normal	3.918386234
GTEX-1HCVE-2326-SM-9WYUD	READ	Normal	5.42693562
GTEX-1HCVE-2526-SM-A9G2G	READ	Normal	4.888986721
GTEX-1HFI7-1626-SM-9WYTR	READ	Normal	3.622930351
GTEX-1HFI7-1726-SM-A9G22	READ	Normal	4.462706751
GTEX-1HKZK-2026-SM-9WYUF	READ	Normal	3.526068812
GTEX-1HKZK-2126-SM-A9SL3	READ	Normal	4.866907978
GTEX-1HSEH-1726-SM-B2LXH	READ	Normal	6.043300754
GTEX-1HSEH-1926-SM-A96SB	READ	Normal	4.612352499
GTEX-1HSGN-2226-SM-A9SL6	READ	Normal	4.217230716
GTEX-1HSGN-2626-SM-CE6S1	READ	Normal	5.443275112
GTEX-1HSKV-2326-SM-A9SL9	READ	Normal	5.799605422
GTEX-1HSMO-2526-SM-A9SKP	READ	Normal	3.944858446
GTEX-1HSMP-2326-SM-D3L8R	READ	Normal	4.251719093
GTEX-1HSMQ-2526-SM-A9SMK	READ	Normal	4.874305166
GTEX-1HSMQ-2726-SM-C1YRE	READ	Normal	5.514753498
GTEX-1I1CD-2826-SM-A9SL4	READ	Normal	4.272769732
GTEX-1I1GP-2826-SM-A9SKZ	READ	Normal	4.319762428
GTEX-1I1GR-2226-SM-ARL7F	READ	Normal	5.494735605
GTEX-1I1GR-2526-SM-CNNQF	READ	Normal	4.413458688
GTEX-1I1GT-1926-SM-ARU7D	READ	Normal	3.599317794
GTEX-1I1GT-2026-SM-CKZPK	READ	Normal	3.058143293
GTEX-1I4MK-1126-SM-B2LWS	READ	Normal	6.309248961
GTEX-1I6K6-1826-SM-B2LX5	READ	Normal	5.165510018
GTEX-1I6K6-1926-SM-A96SN	READ	Normal	4.225737653
GTEX-1ICG6-2226-SM-B2LY7	READ	Normal	3.876762491
GTEX-1ICLZ-2426-SM-CKZOD	READ	Normal	4.277984747
GTEX-1IDJC-1326-SM-CL53H	READ	Normal	4.171527106
GTEX-1IDJD-2226-SM-A96TD	READ	Normal	3.168962884
GTEX-1IDJF-1826-SM-CKZOE	READ	Normal	4.098453246
GTEX-1IDJH-2826-SM-CJI49	READ	Normal	4.979110755
GTEX-1IDJI-2226-SM-CKZPM	READ	Normal	4.032982417
GTEX-1IDJU-1926-SM-CL53W	READ	Normal	4.053980168
GTEX-1IDJU-2026-SM-A9SLM	READ	Normal	6.837943242
GTEX-1IGQW-2326-SM-CE6RV	READ	Normal	5.207111961
GTEX-1IKK5-2726-SM-CNPQ6	READ	Normal	4.552131108
GTEX-1IKOE-2026-SM-AHZ31	READ	Normal	5.622051819
GTEX-1IKOE-2126-SM-A96T5	READ	Normal	4.001802243
GTEX-1IL2U-2526-SM-C1YQV	READ	Normal	4.880685525
GTEX-1IOXB-2626-SM-CJI2N	READ	Normal	4.646162657
GTEX-1J1OQ-2726-SM-AHZ3R	READ	Normal	4.21023299
GTEX-1J1OQ-2826-SM-D3L88	READ	Normal	3.902073579
GTEX-1J1R8-1126-SM-CNPQ3	READ	Normal	6.43162296
GTEX-1J1R8-1426-SM-CL55O	READ	Normal	3.268584105
GTEX-1J8EW-2426-SM-CE6T5	READ	Normal	5.301953395
GTEX-1J8JJ-2426-SM-D4P4A	READ	Normal	5.789207575
GTEX-1J8Q3-2426-SM-CL53S	READ	Normal	3.711494907
GTEX-1J8QM-1226-SM-CY8HI	READ	Normal	3.964398632
GTEX-1JJ6O-2426-SM-ARU8J	READ	Normal	3.866907978
GTEX-1JJE9-2426-SM-D3L8T	READ	Normal	4.566815154
GTEX-1JJE9-2526-SM-ARU8K	READ	Normal	4.172327492
GTEX-1JJEA-2526-SM-CY8HJ	READ	Normal	5.059614856
GTEX-1JK1U-1426-SM-CNPOW	READ	Normal	3.99004722
GTEX-1JK1U-1526-SM-AHZ46	READ	Normal	5.542567608
GTEX-1JKYN-2226-SM-ARZNE	READ	Normal	4.186659017
GTEX-1JKYN-2326-SM-CGQG7	READ	Normal	6.927185358
GTEX-1JKYR-1926-SM-C1YR7	READ	Normal	6.217230716
GTEX-1JKYR-2026-SM-CNPON	READ	Normal	4.076388069
GTEX-1JMLX-2526-SM-CY8HX	READ	Normal	5.094658343
GTEX-1JMLX-2726-SM-CM2SB	READ	Normal	5.115199749
GTEX-1JMPY-0426-SM-C1YQ3	READ	Normal	5.901832306
GTEX-1JMPY-1026-SM-ARZN1	READ	Normal	4.332707934
GTEX-1JMPZ-2426-SM-C1YQP	READ	Normal	3.468583317
GTEX-1JMPZ-2626-SM-ARU8Z	READ	Normal	3.976363636
GTEX-1JMQJ-2626-SM-CY8HQ	READ	Normal	5.663629259
GTEX-1JMQK-2326-SM-ARZN4	READ	Normal	5.065658471
GTEX-1JN1M-2626-SM-CY8I3	READ	Normal	3.070732786
GTEX-1JN6P-2126-SM-ARL98	READ	Normal	4.447579197
GTEX-1JN76-1226-SM-C1YRM	READ	Normal	6.418864577
GTEX-1JN76-1326-SM-ARU94	READ	Normal	3.805292456
GTEX-1K2DA-1626-SM-CGQGB	READ	Normal	4.3305584
GTEX-1K2DA-2026-SM-CGQGK	READ	Normal	6.824004051
GTEX-1K9T9-2826-SM-D4P3F	READ	Normal	4.563768278
GTEX-1K9T9-2926-SM-E9TKD	READ	Normal	4.06436554
GTEX-1KANA-1726-SM-CY8IG	READ	Normal	3.907852072
GTEX-1KANA-1926-SM-DHXKF	READ	Normal	6.579843886
GTEX-1KANB-1526-SM-CXZK4	READ	Normal	4.576522138
GTEX-1KANC-0926-SM-D3LA9	READ	Normal	6.37920506
GTEX-1KXAM-1926-SM-D3LAG	READ	Normal	4.105175192
GTEX-1KXAM-2126-SM-CY8I9	READ	Normal	5.644721547
GTEX-1L5NE-1926-SM-D3L9R	READ	Normal	2.39533705
GTEX-1L5NE-2026-SM-CXZKR	READ	Normal	5.747118816
GTEX-1LB8K-2526-SM-DIPEQ	READ	Normal	4.093391153
GTEX-1LBAC-1626-SM-CXZKV	READ	Normal	3.761285273
GTEX-1LBAC-1726-SM-D3L9W	READ	Normal	4.613531653
GTEX-1LG7Y-2126-SM-DIPER	READ	Normal	5.360364277
GTEX-1LG7Y-2226-SM-E9U5K	READ	Normal	5.562242424
GTEX-1LG7Z-1326-SM-DIPF3	READ	Normal	3.883620816
GTEX-1LG7Z-1426-SM-CXKYV	READ	Normal	6.682292371
GTEX-1LGOU-1626-SM-D3LAK	READ	Normal	5.078097423
GTEX-1LGOU-1726-SM-D3L8P	READ	Normal	4.447579197
GTEX-1LGRB-1426-SM-CNNPT	READ	Normal	6.10433666
GTEX-1LGRB-2026-SM-COH47	READ	Normal	4.169925001
GTEX-1LH75-2126-SM-EVR5F	READ	Normal	4.397802962
GTEX-1LKK1-2426-SM-DIPES	READ	Normal	4.203984166
GTEX-1LSNL-1626-SM-E9TJY	READ	Normal	5.659353759
GTEX-1LSNM-1426-SM-E6CIH	READ	Normal	3.935459748
GTEX-1LSVX-1726-SM-DHXJP	READ	Normal	3.910732662
GTEX-1LSVX-2026-SM-E9TJD	READ	Normal	5.458447627
GTEX-1LVAM-1626-SM-EV79Y	READ	Normal	6.307610672
GTEX-1LVAM-1726-SM-DHXKQ	READ	Normal	4.116863758
GTEX-1LVAN-2526-SM-CNPPC	READ	Normal	3.168000125
GTEX-1LVAN-2626-SM-CNPQF	READ	Normal	4.344118335
GTEX-1LVAO-2826-SM-E9TJH	READ	Normal	3.800123353
GTEX-1MA7W-0626-SM-EV79Z	READ	Normal	6.347665656
GTEX-1MCC2-1626-SM-DIPEW	READ	Normal	4.689299161
GTEX-1MGNQ-2026-SM-EAZ51	READ	Normal	6.597680144
GTEX-1MGNQ-2126-SM-EV7AC	READ	Normal	3.9800253
GTEX-1MJK3-0926-SM-EV7AY	READ	Normal	4.383358695
GTEX-1MUQO-2626-SM-EWRO3	READ	Normal	3.43055291
GTEX-1N2DV-1426-SM-DPRYQ	READ	Normal	6.783980414
GTEX-1N2DV-1826-SM-E6CJ5	READ	Normal	4.455491621
GTEX-1N2EF-1726-SM-EXUSI	READ	Normal	3.287767778
GTEX-1N2EF-1926-SM-DTX8M	READ	Normal	3.420886575
GTEX-1N5O9-2726-SM-E76QH	READ	Normal	5.258141996
GTEX-1NHNU-2326-SM-E6CQE	READ	Normal	5.462052319
GTEX-1NSGN-2326-SM-E9U5X	READ	Normal	5.583759754
GTEX-1NV5F-2226-SM-DTX8O	READ	Normal	3.75595577
GTEX-1OFPY-1226-SM-E76OM	READ	Normal	3.602884409
GTEX-1OJC3-1826-SM-DTX93	READ	Normal	6.416501993
GTEX-1OKEX-1226-SM-DTXEC	READ	Normal	3.239550797
GTEX-1P4AB-2626-SM-DTXEU	READ	Normal	5.813268142
GTEX-1PBJI-2526-SM-E6CP4	READ	Normal	4.567423758
GTEX-1PBJJ-2026-SM-DTX8U	READ	Normal	3.726831217
GTEX-1PDJ9-2026-SM-E76PT	READ	Normal	5.000901403
GTEX-1PFEY-1426-SM-E9U6U	READ	Normal	6.266036894
GTEX-1PFEY-1726-SM-DPRZ4	READ	Normal	5.678353654
GTEX-1PIEJ-1826-SM-EWRMN	READ	Normal	4.150559677
GTEX-1PIEJ-2026-SM-E6CPA	READ	Normal	5.586764743
GTEX-1PIGE-1426-SM-E9U61	READ	Normal	5.430954271
GTEX-1PIGE-1526-SM-DTXFC	READ	Normal	4.822220272
GTEX-1PIIG-2126-SM-EXUSD	READ	Normal	6.380071387
GTEX-1POEN-2026-SM-E6CRL	READ	Normal	5.946262984
GTEX-1PPGY-2826-SM-DTX9H	READ	Normal	5.032982417
GTEX-1PPH8-2026-SM-DTX7P	READ	Normal	5.129695157
GTEX-1PPH8-2226-SM-EWRN7	READ	Normal	4.622344723
GTEX-1PWST-2426-SM-EWRMP	READ	Normal	3.078609835
GTEX-1QCLY-1726-SM-DPRXY	READ	Normal	5.911691582
GTEX-1QCLY-2026-SM-EVR4C	READ	Normal	4.841973119
GTEX-1QCLZ-1926-SM-E6CR3	READ	Normal	5.007644031
GTEX-1QCLZ-2026-SM-EAZ4A	READ	Normal	4.752213368
GTEX-1QMI2-2626-SM-E6CR4	READ	Normal	4.921721947
GTEX-1QP28-2226-SM-DTX8C	READ	Normal	4.204766751
GTEX-1QP29-2526-SM-E6CQ3	READ	Normal	4.855491443
GTEX-1QP2A-2226-SM-DTXF6	READ	Normal	3.749534268
GTEX-1QP67-1326-SM-EAZ4D	READ	Normal	6.077670274
GTEX-1QP67-1426-SM-E8VOO	READ	Normal	3.488000771
GTEX-1QP9N-0826-SM-DTX9O	READ	Normal	4.140778656
GTEX-1QP9N-1026-SM-E6CPX	READ	Normal	6.477839201
GTEX-1QPFJ-2326-SM-E6CR7	READ	Normal	6.182295025
GTEX-1QPFJ-2426-SM-EVR3L	READ	Normal	3.323225936
GTEX-1QW4Y-1326-SM-EWRMZ	READ	Normal	3.624100895
GTEX-1QW4Y-1426-SM-E76P3	READ	Normal	4.316145742
GTEX-1R7EU-1826-SM-DTX9L	READ	Normal	4.601102203
GTEX-1R7EU-1926-SM-E9U62	READ	Normal	6.266411766
GTEX-1R9JW-2026-SM-EAZ4O	READ	Normal	5.696272084
GTEX-1R9JW-2126-SM-E76QT	READ	Normal	2.508428653
GTEX-1R9K5-2126-SM-E8VN1	READ	Normal	3.941106311
GTEX-1R9K5-2226-SM-DTX9G	READ	Normal	4.40053793
GTEX-1R9PM-1526-SM-DPRY8	READ	Normal	5.568640195
GTEX-1R9PO-2026-SM-E9J4N	READ	Normal	4.728464765
GTEX-1RAZA-1726-SM-DPS13	READ	Normal	6.683696454
GTEX-1RAZQ-2026-SM-E76P7	READ	Normal	4.587964989
GTEX-1RAZQ-2126-SM-DTX9V	READ	Normal	4.462052319
GTEX-1RAZR-1926-SM-E6CRF	READ	Normal	6.537606691
GTEX-1RAZR-2026-SM-E9TKE	READ	Normal	4.7322692
GTEX-1RDX4-1826-SM-EVR54	READ	Normal	5.683415747
GTEX-1RDX4-1926-SM-E6CJJ	READ	Normal	4.588564737
GTEX-1RLM8-1726-SM-E9TKF	READ	Normal	3.20929739
GTEX-1RMOY-1626-SM-EVYC8	READ	Normal	3.316580224
GTEX-1RMOY-1726-SM-EVYC9	READ	Normal	2.741359117
GTEX-1RQEC-2626-SM-EVR3Z	READ	Normal	6.409560655
GTEX-1S3DN-1826-SM-EV79K	READ	Normal	6.156437068
GTEX-1S5VW-2926-SM-E9U6H	READ	Normal	5.377470843
GTEX-1S5ZA-1426-SM-E6CJQ	READ	Normal	4.418189948
GTEX-1S82P-2026-SM-E9TIQ	READ	Normal	4.553360503
GTEX-1S82U-0726-SM-E9TKI	READ	Normal	3.801158656
GTEX-1S831-1726-SM-EWROJ	READ	Normal	4.244887059
GTEX-1S83E-1626-SM-EV7B9	READ	Normal	6.309430878
GTEX-NFK9-2026-SM-3LK5K	READ	Normal	4.866907978
GTEX-O5YT-1426-SM-3MJHC	READ	Normal	5.840211433
GTEX-O5YW-1426-SM-3MJHF	READ	Normal	5.995936704
GTEX-OHPM-1426-SM-3TW8Y	READ	Normal	6.618238656
GTEX-OHPN-2026-SM-E9TIA	READ	Normal	5.889716892
GTEX-OIZF-1426-SM-2HML2	READ	Normal	6.43629512
GTEX-OIZH-1426-SM-3NB1O	READ	Normal	6.239550797
GTEX-OOBJ-1426-SM-E6CHH	READ	Normal	5.6622055
GTEX-OXRK-1726-SM-3NB16	READ	Normal	6.21042783
GTEX-OXRL-1426-SM-3NM9E	READ	Normal	4.109360559
GTEX-OXRN-2026-SM-E6CHK	READ	Normal	3.687060688
GTEX-OXRO-0726-SM-E9U4C	READ	Normal	3.830863757
GTEX-P4PP-1426-SM-3NM9L	READ	Normal	6.536208355
GTEX-P4QT-1426-SM-3NMCX	READ	Normal	6.025028794
GTEX-P78B-1726-SM-3P5ZV	READ	Normal	4.3652726
GTEX-PLZ5-1126-SM-3P613	READ	Normal	6.334139179
GTEX-PLZ6-0926-SM-3P5ZQ	READ	Normal	6.295906655
GTEX-PSDG-1826-SM-EAZ2S	READ	Normal	4.332707934
GTEX-PWCY-1026-SM-48TD4	READ	Normal	5.09212285
GTEX-PWN1-1426-SM-48TDF	READ	Normal	6.253800221
GTEX-PX3G-1426-SM-48U1J	READ	Normal	5.635464198
GTEX-Q2AH-1226-SM-48TZL	READ	Normal	6.076815597
GTEX-Q2AI-0926-SM-48U1F	READ	Normal	6.01368557
GTEX-Q734-1126-SM-48TZY	READ	Normal	5.905687849
GTEX-QCQG-1626-SM-48U26	READ	Normal	5.783980414
GTEX-QDVJ-1326-SM-48U1X	READ	Normal	4.867402306
GTEX-QDVN-1326-SM-48TZ3	READ	Normal	4.801676029
GTEX-QEL4-1926-SM-D3L8D	READ	Normal	6.158862106
GTEX-QLQ7-1126-SM-CYPRB	READ	Normal	3.581351247
GTEX-QLQW-0426-SM-447A7	READ	Normal	6.10370744
GTEX-QMRM-1226-SM-447C6	READ	Normal	4.833902077
GTEX-QV31-0826-SM-CKZNC	READ	Normal	5.95070169
GTEX-R45C-2126-SM-EZ6KZ	READ	Normal	3.782408565
GTEX-R53T-1326-SM-48FCQ	READ	Normal	5.450551443
GTEX-R55C-1126-SM-48FCJ	READ	Normal	6.3172317
GTEX-R55D-1826-SM-48FEF	READ	Normal	6.50255338
GTEX-R55G-1226-SM-48FDC	READ	Normal	6.409560655
GTEX-RM2N-0926-SM-48FD1	READ	Normal	6.812498225
GTEX-RU1J-1326-SM-46MUL	READ	Normal	4.759155834
GTEX-RWS6-1826-SM-47JXX	READ	Normal	3.733354341
GTEX-S341-1426-SM-4AD6U	READ	Normal	4.803743669
GTEX-S3XE-1126-SM-4AD4N	READ	Normal	5.63778411
GTEX-S4P3-1226-SM-4AD4Y	READ	Normal	5.499845887
GTEX-S4Q7-0826-SM-4AD5E	READ	Normal	5.541019153
GTEX-S4UY-0826-SM-4AD4Z	READ	Normal	6.548436625
GTEX-S7SF-1926-SM-4AT5B	READ	Normal	6.375039431
GTEX-SE5C-1526-SM-4BRWU	READ	Normal	5.789729251
GTEX-SJXC-2226-SM-EVYAK	READ	Normal	5.213736096
GTEX-SNMC-1126-SM-4DM5M	READ	Normal	4.546585829
GTEX-SNOS-1226-SM-4DM5H	READ	Normal	5.453517579
GTEX-T5JW-1126-SM-4DM5V	READ	Normal	5.468257468
GTEX-T6MO-0826-SM-4DM51	READ	Normal	3.798050515
GTEX-TKQ1-0626-SM-4DXTS	READ	Normal	3.416569549
GTEX-TKQ2-1326-SM-4DXT9	READ	Normal	6.154007948
GTEX-TML8-1326-SM-4DXTO	READ	Normal	5.72628629
GTEX-U3ZH-1326-SM-4DXSF	READ	Normal	4.262282806
GTEX-U3ZM-1126-SM-4DXUB	READ	Normal	5.922197848
GTEX-U3ZN-2126-SM-4DXU1	READ	Normal	6.571525131
GTEX-U412-1726-SM-EZ6KX	READ	Normal	5.712870868
GTEX-U4B1-1126-SM-4DXV3	READ	Normal	5.803485376
GTEX-UJHI-1126-SM-4IHLN	READ	Normal	6.087250665
GTEX-UJMC-1326-SM-4IHLS	READ	Normal	6.36018867
GTEX-V955-1626-SM-4JBHJ	READ	Normal	4.568640195
GTEX-V955-1726-SM-4JBHF	READ	Normal	5.075104722
GTEX-VJYA-2026-SM-4KL1K	READ	Normal	5.569551851
GTEX-VJYA-2126-SM-4KL1O	READ	Normal	5.636624621
GTEX-W5WG-2026-SM-4LMIB	READ	Normal	5.904965719
GTEX-W5WG-2426-SM-4LMI6	READ	Normal	6.07317756
GTEX-WEY5-1426-SM-4LMJ3	READ	Normal	3.697106574
GTEX-WFG7-1526-SM-4LVMG	READ	Normal	6.163699987
GTEX-WFG7-1626-SM-4LVMF	READ	Normal	2.462052319
GTEX-WFG8-1726-SM-4LVM6	READ	Normal	3.042469242
GTEX-WFON-1326-SM-4LVMN	READ	Normal	4.609991295
GTEX-WFON-1426-SM-4LVMT	READ	Normal	6.450221496
GTEX-WH7G-1326-SM-4LVMS	READ	Normal	5.880685525
GTEX-WH7G-1426-SM-4LVMU	READ	Normal	6.369291982
GTEX-WHPG-1626-SM-4M1ZL	READ	Normal	3.21800615
GTEX-WHSB-0926-SM-4M1XJ	READ	Normal	5.655924213
GTEX-WHSE-2726-SM-EZ6ML	READ	Normal	5.080231272
GTEX-WHWD-1226-SM-4OOS1	READ	Normal	6.415826257
GTEX-WHWD-1526-SM-4OORV	READ	Normal	3.722466024
GTEX-WI4N-2226-SM-4OOS9	READ	Normal	4.142413438
GTEX-WOFM-1926-SM-4OOSP	READ	Normal	6.463524373
GTEX-WOFM-2026-SM-4OOSQ	READ	Normal	6.550900665
GTEX-WQUQ-2526-SM-4MVNO	READ	Normal	4.526694846
GTEX-WQUQ-2626-SM-4MVNP	READ	Normal	4.051372102
GTEX-WRHK-1126-SM-4MVOJ	READ	Normal	3.905928478
GTEX-WVJS-2426-SM-EZ6LI	READ	Normal	6.474436043
GTEX-WXYG-1726-SM-4ONCU	READ	Normal	3.59454855
GTEX-WY7C-1626-SM-4ONC8	READ	Normal	3.462052319
GTEX-WY7C-1926-SM-4ONCI	READ	Normal	2.85698569
GTEX-WYJK-2226-SM-4ONDJ	READ	Normal	5.467931546
GTEX-WYJK-2326-SM-4ONDN	READ	Normal	6.347488497
GTEX-WYVS-1126-SM-4SOJX	READ	Normal	3.718087584
GTEX-WYVS-1826-SM-4OND6	READ	Normal	5.948133578
GTEX-X15G-1326-SM-4PQZJ	READ	Normal	5.609991295
GTEX-X15G-1526-SM-4PQZM	READ	Normal	4.271276259
GTEX-X3Y1-1726-SM-4PQZL	READ	Normal	5.54565954
GTEX-X4EO-2526-SM-EWRM8	READ	Normal	4.375039431
GTEX-X4EO-2726-SM-4E3HS	READ	Normal	5.705148528
GTEX-X5EB-0926-SM-46MVT	READ	Normal	3.475084883
GTEX-X5EB-1126-SM-46MVV	READ	Normal	6.025693274
GTEX-XAJ8-0426-SM-47JYJ	READ	Normal	3.169925001
GTEX-XAJ8-0726-SM-47JY5	READ	Normal	4.351910961
GTEX-XBED-1526-SM-4AT5W	READ	Normal	5.970163425
GTEX-XBED-1726-SM-47JYO	READ	Normal	4.544114402
GTEX-XBEW-1926-SM-4SOJO	READ	Normal	4.957450336
GTEX-XGQ4-1226-SM-4AT67	READ	Normal	5.148934105
GTEX-XMK1-1726-SM-4B64Z	READ	Normal	6.160073098
GTEX-XPVG-1826-SM-4B64X	READ	Normal	6.062208078
GTEX-XQ8I-2126-SM-4BOOM	READ	Normal	6.394891366
GTEX-XQ8I-2326-SM-4BOQC	READ	Normal	4.348374075
GTEX-XUW1-1826-SM-4BOQD	READ	Normal	4.421559945
GTEX-XUW1-1926-SM-4BOP1	READ	Normal	5.261530815
GTEX-XUZC-1326-SM-4BRV2	READ	Normal	6.185866545
GTEX-XUZC-1526-SM-4BRV4	READ	Normal	4.014355293
GTEX-XV7Q-2126-SM-4BRVX	READ	Normal	4.830356747
GTEX-XV7Q-2226-SM-4BRVY	READ	Normal	2.772519127
GTEX-XXEK-1826-SM-4BRVC	READ	Normal	3.313536103
GTEX-XXEK-1926-SM-4BRVD	READ	Normal	3.843983844
GTEX-XYKS-2226-SM-4E3IU	READ	Normal	5.140778656
GTEX-Y114-1526-SM-4TT79	READ	Normal	3.886550147
GTEX-Y114-1626-SM-4TT7I	READ	Normal	3.820689561
GTEX-Y3I4-1126-SM-4TT7Y	READ	Normal	2.931304844
GTEX-Y3I4-1426-SM-4TT9C	READ	Normal	2.436694888
GTEX-Y3IK-1826-SM-4WWDS	READ	Normal	5.581049901
GTEX-Y5LM-1426-SM-5RQJL	READ	Normal	4.985044962
GTEX-Y5LM-1526-SM-4VDTA	READ	Normal	7.184875343
GTEX-Y5V6-1626-SM-4VDT2	READ	Normal	6.012568674
GTEX-Y8E4-2326-SM-EAZAZ	READ	Normal	5.201633861
GTEX-Y8E4-2426-SM-4WWDN	READ	Normal	5.260025656
GTEX-Y8LW-1126-SM-4VDS4	READ	Normal	5.407692649
GTEX-Y8LW-1226-SM-4WWDP	READ	Normal	4.207892852
GTEX-Y9LG-1326-SM-4VBQB	READ	Normal	2.970301497
GTEX-Y9LG-1526-SM-4WWDR	READ	Normal	5.969472865
GTEX-YB5E-1626-SM-5IFIQ	READ	Normal	6.470211457
GTEX-YEC3-2026-SM-DKPOL	READ	Normal	4.327687364
GTEX-YEC3-2426-SM-DO11A	READ	Normal	5.414135533
GTEX-YEC4-1926-SM-5IFHJ	READ	Normal	4.15704371
GTEX-YECK-2826-SM-5IFHF	READ	Normal	5.413120146
GTEX-YF7O-1626-SM-5IFII	READ	Normal	3.782408565
GTEX-YF7O-1726-SM-5IFJ9	READ	Normal	5.706530553
GTEX-YFCO-1526-SM-5YYB8	READ	Normal	4.477677328
GTEX-YJ8A-1726-SM-5P9IQ	READ	Normal	4.745775149
GTEX-YJ8O-1426-SM-5PNV9	READ	Normal	5.707359132
GTEX-Z93S-2426-SM-5HL8N	READ	Normal	5.108942569
GTEX-Z93S-2626-SM-57WBX	READ	Normal	5.162693432
GTEX-ZA64-1426-SM-5CVMC	READ	Normal	2.40599236
GTEX-ZAB4-2226-SM-5HL97	READ	Normal	4.137503524
GTEX-ZAB4-2426-SM-5HL8A	READ	Normal	4.017921908
GTEX-ZAB5-1426-SM-5HL9D	READ	Normal	3.942983598
GTEX-ZAJG-2626-SM-5S2NU	READ	Normal	4.64096791
GTEX-ZC5H-2426-SM-4WAZ6	READ	Normal	4.101818134
GTEX-ZDTS-2726-SM-5L3E2	READ	Normal	3.037909298
GTEX-ZDTT-1926-SM-5HL5W	READ	Normal	5.998646839
GTEX-ZDYS-2326-SM-4WKG6	READ	Normal	6.256444596
GTEX-ZE7O-2626-SM-51MSS	READ	Normal	5.109778429
GTEX-ZE9C-2126-SM-4WKGY	READ	Normal	4.692092375
GTEX-ZEX8-1926-SM-4WKFR	READ	Normal	6.057016965
GTEX-ZF28-2526-SM-57WFH	READ	Normal	4.300855871
GTEX-ZF29-1726-SM-4WKFV	READ	Normal	3.626439137
GTEX-ZF29-1826-SM-4WKG8	READ	Normal	5.289096702
GTEX-ZF2S-1826-SM-4WKFF	READ	Normal	4.321206567
GTEX-ZF2S-1926-SM-4WWAN	READ	Normal	6.429950657
GTEX-ZG7Y-1826-SM-4WWD3	READ	Normal	4.56193706
GTEX-ZG7Y-2126-SM-DO117	READ	Normal	6.817623258
GTEX-ZGAY-2126-SM-4YCFB	READ	Normal	5.644721547
GTEX-ZLFU-1426-SM-4WWEU	READ	Normal	3.357411247
GTEX-ZLV1-1226-SM-4WWBX	READ	Normal	6.86913112
GTEX-ZLV1-1326-SM-DO11Q	READ	Normal	3.459038103
GTEX-ZLWG-1726-SM-DNZZ2	READ	Normal	6.611910067
GTEX-ZLWG-1826-SM-DO11I	READ	Normal	3.835924074
GTEX-ZP4G-1526-SM-57WE5	READ	Normal	3.734438666
GTEX-ZP4G-1726-SM-4WWCM	READ	Normal	5.667040559
GTEX-ZPCL-1626-SM-57WGC	READ	Normal	3.849999259
GTEX-ZPCL-1826-SM-57WF1	READ	Normal	5.916954279
GTEX-ZPIC-2226-SM-57WDX	READ	Normal	6.122051448
GTEX-ZPIC-2626-SM-57WE2	READ	Normal	2.976363636
GTEX-ZPU1-1726-SM-4WWFV	READ	Normal	2.815780343
GTEX-ZPU1-1926-SM-57WDT	READ	Normal	5.442943496
GTEX-ZQG8-2426-SM-57WEE	READ	Normal	3.960697039
GTEX-ZQUD-1026-SM-4YCEZ	READ	Normal	6.806066226
GTEX-ZT9W-1726-SM-51MS3	READ	Normal	3.465974465
GTEX-ZT9W-1826-SM-51MQX	READ	Normal	5.800382248
GTEX-ZTSS-1126-SM-5985O	READ	Normal	6.327687364
GTEX-ZTSS-1226-SM-51MSZ	READ	Normal	3.736604875
GTEX-ZTTD-2626-SM-57WEX	READ	Normal	3.56315813
GTEX-ZV6S-1126-SM-57WE9	READ	Normal	3.763411574
GTEX-ZV6S-1226-SM-59HLH	READ	Normal	3.313971371
GTEX-ZV7C-1526-SM-5NQ72	READ	Normal	6.86913112
GTEX-ZVP2-1526-SM-5NQ82	READ	Normal	5.865423978
GTEX-ZVT2-1726-SM-51MRO	READ	Normal	2.90804429
GTEX-ZVT2-1926-SM-5GU5T	READ	Normal	6.836681593
GTEX-ZVT3-2826-SM-5GU6A	READ	Normal	5.754085782
GTEX-ZVT4-2626-SM-5N9GJ	READ	Normal	5.730096466
GTEX-ZVZQ-2626-SM-59HLB	READ	Normal	4.181897643
GTEX-ZXES-1626-SM-5NQ7L	READ	Normal	3.074162876
GTEX-ZXES-1726-SM-5E43G	READ	Normal	3.224040274
GTEX-ZY6K-1226-SM-5GZYL	READ	Normal	5.600804955
GTEX-ZY6K-1326-SM-5GZWP	READ	Normal	4.314696526
GTEX-ZYFC-2626-SM-5NQ6S	READ	Normal	4.669593751
GTEX-ZYFD-2226-SM-5E43P	READ	Normal	3.691534165
GTEX-ZYFG-1826-SM-5GZWX	READ	Normal	3.624100895
GTEX-ZYFG-1926-SM-5GID5	READ	Normal	2.866314561
GTEX-ZYT6-2826-SM-5GICX	READ	Normal	5.43629512
GTEX-ZYVF-2826-SM-5GIDK	READ	Normal	3.778208576
GTEX-ZYY3-2226-SM-5E45A	READ	Normal	5.029452886
GTEX-ZZ64-0726-SM-5GZX4	READ	Normal	5.121015401
GTEX-ZZ64-0826-SM-5E449	READ	Normal	4.382667253
TCGA-3L-AA1B-01	COAD	Tumor	7.222395964
TCGA-4N-A93T-01	COAD	Tumor	7.775220462
TCGA-4T-AA8H-01	COAD	Tumor	7.078493491
TCGA-5M-AAT4-01	COAD	Tumor	6.926847464
TCGA-5M-AAT6-01	COAD	Tumor	5.043961246
TCGA-5M-AATE-01	COAD	Tumor	6.753851863
TCGA-A6-2671-01	COAD	Tumor	6.723321005
TCGA-A6-2672-01	COAD	Tumor	6.706388265
TCGA-A6-2674-01	COAD	Tumor	5.818807878
TCGA-A6-2675-01	COAD	Tumor	7.538696454
TCGA-A6-2676-01	COAD	Tumor	6.040686442
TCGA-A6-2677-01	COAD	Tumor	7.369093024
TCGA-A6-2678-01	COAD	Tumor	7.485802748
TCGA-A6-2679-01	COAD	Tumor	5.269268837
TCGA-A6-2680-01	COAD	Tumor	6.921281598
TCGA-A6-2681-01	COAD	Tumor	7.029412025
TCGA-A6-2682-01	COAD	Tumor	6.226408339
TCGA-A6-2683-01	COAD	Tumor	6.79896293
TCGA-A6-2684-01	COAD	Tumor	6.527600549
TCGA-A6-2685-01	COAD	Tumor	6.831694867
TCGA-A6-2686-01	COAD	Tumor	6.65971767
TCGA-A6-3807-01	COAD	Tumor	5.807429631
TCGA-A6-3808-01	COAD	Tumor	5.432424977
TCGA-A6-3809-01	COAD	Tumor	6.179183182
TCGA-A6-3810-01	COAD	Tumor	6.557113353
TCGA-A6-4105-01	COAD	Tumor	7.003932741
TCGA-A6-4107-01	COAD	Tumor	6.00314795
TCGA-A6-5656-01	COAD	Tumor	7.370421508
TCGA-A6-5657-01	COAD	Tumor	6.998673915
TCGA-A6-5659-01	COAD	Tumor	7.111295323
TCGA-A6-5660-01	COAD	Tumor	7.556092921
TCGA-A6-5661-01	COAD	Tumor	6.294527936
TCGA-A6-5662-01	COAD	Tumor	8.788927097
TCGA-A6-5664-01	COAD	Tumor	7.457974253
TCGA-A6-5665-01	COAD	Tumor	7.352747051
TCGA-A6-5666-01	COAD	Tumor	7.474719135
TCGA-A6-5667-01	COAD	Tumor	7.701936431
TCGA-A6-6137-01	COAD	Tumor	7.812850513
TCGA-A6-6138-01	COAD	Tumor	8.136713821
TCGA-A6-6140-01	COAD	Tumor	7.887076796
TCGA-A6-6141-01	COAD	Tumor	6.938479879
TCGA-A6-6142-01	COAD	Tumor	7.422007562
TCGA-A6-6648-01	COAD	Tumor	7.286087336
TCGA-A6-6649-01	COAD	Tumor	7.147155053
TCGA-A6-6650-01	COAD	Tumor	7.572501665
TCGA-A6-6651-01	COAD	Tumor	7.085861198
TCGA-A6-6652-01	COAD	Tumor	8.005411217
TCGA-A6-6653-01	COAD	Tumor	6.85908001
TCGA-A6-6654-01	COAD	Tumor	7.299011982
TCGA-A6-6780-01	COAD	Tumor	7.035697582
TCGA-A6-6781-01	COAD	Tumor	6.867653112
TCGA-A6-6782-01	COAD	Tumor	6.446446481
TCGA-A6-A565-01	COAD	Tumor	6.568289054
TCGA-A6-A566-01	COAD	Tumor	6.244082167
TCGA-A6-A567-01	COAD	Tumor	7.593378423
TCGA-A6-A56B-01	COAD	Tumor	7.850247483
TCGA-A6-A5ZU-01	COAD	Tumor	5.899777434
TCGA-AA-3488-01	COAD	Tumor	5.921262553
TCGA-AA-3489-01	COAD	Tumor	6.532521129
TCGA-AA-3492-01	COAD	Tumor	7.414881387
TCGA-AA-3494-01	COAD	Tumor	7.49612276
TCGA-AA-3495-01	COAD	Tumor	6.702825128
TCGA-AA-3496-01	COAD	Tumor	7.650337344
TCGA-AA-3502-01	COAD	Tumor	7.349863277
TCGA-AA-3506-01	COAD	Tumor	6.963667164
TCGA-AA-3509-01	COAD	Tumor	6.508135456
TCGA-AA-3510-01	COAD	Tumor	6.772321173
TCGA-AA-3511-01	COAD	Tumor	7.023482696
TCGA-AA-3514-01	COAD	Tumor	6.532139261
TCGA-AA-3516-01	COAD	Tumor	5.924487118
TCGA-AA-3517-01	COAD	Tumor	7.217721227
TCGA-AA-3518-01	COAD	Tumor	7.17749329
TCGA-AA-3519-01	COAD	Tumor	6.327725084
TCGA-AA-3520-01	COAD	Tumor	6.525215403
TCGA-AA-3521-01	COAD	Tumor	6.959826944
TCGA-AA-3522-01	COAD	Tumor	7.0573907
TCGA-AA-3524-01	COAD	Tumor	6.538115971
TCGA-AA-3525-01	COAD	Tumor	6.570919773
TCGA-AA-3526-01	COAD	Tumor	6.447279982
TCGA-AA-3527-01	COAD	Tumor	5.902054279
TCGA-AA-3529-01	COAD	Tumor	7.725901311
TCGA-AA-3530-01	COAD	Tumor	7.154024155
TCGA-AA-3531-01	COAD	Tumor	6.909421506
TCGA-AA-3532-01	COAD	Tumor	5.909744308
TCGA-AA-3534-01	COAD	Tumor	7.697712668
TCGA-AA-3538-01	COAD	Tumor	6.748441106
TCGA-AA-3542-01	COAD	Tumor	6.194772611
TCGA-AA-3543-01	COAD	Tumor	6.977700076
TCGA-AA-3544-01	COAD	Tumor	6.380881799
TCGA-AA-3548-01	COAD	Tumor	6.079700239
TCGA-AA-3549-01	COAD	Tumor	7.099111068
TCGA-AA-3552-01	COAD	Tumor	6.879287942
TCGA-AA-3553-01	COAD	Tumor	6.883158904
TCGA-AA-3554-01	COAD	Tumor	6.176420518
TCGA-AA-3555-01	COAD	Tumor	6.868416383
TCGA-AA-3556-01	COAD	Tumor	7.526929538
TCGA-AA-3560-01	COAD	Tumor	7.236673422
TCGA-AA-3561-01	COAD	Tumor	5.424586226
TCGA-AA-3562-01	COAD	Tumor	6.843967518
TCGA-AA-3655-01	COAD	Tumor	7.310460098
TCGA-AA-3660-01	COAD	Tumor	7.579041328
TCGA-AA-3662-01	COAD	Tumor	7.00141495
TCGA-AA-3663-01	COAD	Tumor	5.920395734
TCGA-AA-3664-01	COAD	Tumor	6.552098823
TCGA-AA-3666-01	COAD	Tumor	6.793899783
TCGA-AA-3667-01	COAD	Tumor	6.768069169
TCGA-AA-3672-01	COAD	Tumor	7.540499274
TCGA-AA-3673-01	COAD	Tumor	7.303536017
TCGA-AA-3675-01	COAD	Tumor	6.410603987
TCGA-AA-3678-01	COAD	Tumor	7.29841638
TCGA-AA-3679-01	COAD	Tumor	6.513634439
TCGA-AA-3680-01	COAD	Tumor	7.687662619
TCGA-AA-3681-01	COAD	Tumor	7.182886921
TCGA-AA-3684-01	COAD	Tumor	6.288771967
TCGA-AA-3685-01	COAD	Tumor	5.849458898
TCGA-AA-3688-01	COAD	Tumor	7.097472799
TCGA-AA-3692-01	COAD	Tumor	6.990556703
TCGA-AA-3693-01	COAD	Tumor	7.639039656
TCGA-AA-3696-01	COAD	Tumor	7.67833182
TCGA-AA-3697-01	COAD	Tumor	6.94957812
TCGA-AA-3710-01	COAD	Tumor	6.634517763
TCGA-AA-3712-01	COAD	Tumor	7.386789396
TCGA-AA-3713-01	COAD	Tumor	6.682017011
TCGA-AA-3715-01	COAD	Tumor	5.276705089
TCGA-AA-3811-01	COAD	Tumor	7.068786875
TCGA-AA-3812-01	COAD	Tumor	6.42378656
TCGA-AA-3814-01	COAD	Tumor	6.884735884
TCGA-AA-3815-01	COAD	Tumor	6.639920926
TCGA-AA-3818-01	COAD	Tumor	6.86845219
TCGA-AA-3819-01	COAD	Tumor	6.848048252
TCGA-AA-3821-01	COAD	Tumor	6.997916733
TCGA-AA-3831-01	COAD	Tumor	6.30944543
TCGA-AA-3833-01	COAD	Tumor	6.487791809
TCGA-AA-3837-01	COAD	Tumor	6.640907195
TCGA-AA-3841-01	COAD	Tumor	6.958247615
TCGA-AA-3842-01	COAD	Tumor	7.268089062
TCGA-AA-3844-01	COAD	Tumor	6.650678408
TCGA-AA-3845-01	COAD	Tumor	6.879428864
TCGA-AA-3846-01	COAD	Tumor	6.635448236
TCGA-AA-3848-01	COAD	Tumor	6.482556295
TCGA-AA-3850-01	COAD	Tumor	5.834635378
TCGA-AA-3851-01	COAD	Tumor	6.549521321
TCGA-AA-3852-01	COAD	Tumor	6.530574886
TCGA-AA-3854-01	COAD	Tumor	6.78947887
TCGA-AA-3855-01	COAD	Tumor	6.908118768
TCGA-AA-3856-01	COAD	Tumor	7.128505813
TCGA-AA-3858-01	COAD	Tumor	6.678890233
TCGA-AA-3860-01	COAD	Tumor	7.059452625
TCGA-AA-3861-01	COAD	Tumor	6.351700759
TCGA-AA-3862-01	COAD	Tumor	6.190265205
TCGA-AA-3864-01	COAD	Tumor	6.50097091
TCGA-AA-3866-01	COAD	Tumor	6.464661733
TCGA-AA-3867-01	COAD	Tumor	7.172946485
TCGA-AA-3869-01	COAD	Tumor	6.596198703
TCGA-AA-3870-01	COAD	Tumor	6.610762063
TCGA-AA-3872-01	COAD	Tumor	6.979480072
TCGA-AA-3875-01	COAD	Tumor	6.671429256
TCGA-AA-3877-01	COAD	Tumor	6.070990326
TCGA-AA-3930-01	COAD	Tumor	6.250342006
TCGA-AA-3939-01	COAD	Tumor	6.445746564
TCGA-AA-3941-01	COAD	Tumor	6.613599425
TCGA-AA-3947-01	COAD	Tumor	6.581313582
TCGA-AA-3949-01	COAD	Tumor	6.370830362
TCGA-AA-3950-01	COAD	Tumor	6.905387005
TCGA-AA-3952-01	COAD	Tumor	5.662464728
TCGA-AA-3955-01	COAD	Tumor	6.44147518
TCGA-AA-3956-01	COAD	Tumor	6.788653088
TCGA-AA-3966-01	COAD	Tumor	7.163919323
TCGA-AA-3968-01	COAD	Tumor	6.947354069
TCGA-AA-3970-01	COAD	Tumor	6.901563238
TCGA-AA-3971-01	COAD	Tumor	6.856963288
TCGA-AA-3972-01	COAD	Tumor	6.409151599
TCGA-AA-3973-01	COAD	Tumor	8.350598904
TCGA-AA-3975-01	COAD	Tumor	7.302913044
TCGA-AA-3976-01	COAD	Tumor	6.570268616
TCGA-AA-3977-01	COAD	Tumor	6.020388854
TCGA-AA-3979-01	COAD	Tumor	6.217736734
TCGA-AA-3980-01	COAD	Tumor	6.414671707
TCGA-AA-3982-01	COAD	Tumor	6.833448001
TCGA-AA-3984-01	COAD	Tumor	7.46533131
TCGA-AA-3986-01	COAD	Tumor	6.525018029
TCGA-AA-3989-01	COAD	Tumor	6.271776745
TCGA-AA-3994-01	COAD	Tumor	5.89151397
TCGA-AA-A004-01	COAD	Tumor	5.779280735
TCGA-AA-A00A-01	COAD	Tumor	7.419101466
TCGA-AA-A00D-01	COAD	Tumor	6.675333259
TCGA-AA-A00E-01	COAD	Tumor	5.560296145
TCGA-AA-A00F-01	COAD	Tumor	6.739020421
TCGA-AA-A00J-01	COAD	Tumor	8.18719765
TCGA-AA-A00K-01	COAD	Tumor	6.964983078
TCGA-AA-A00L-01	COAD	Tumor	7.123675507
TCGA-AA-A00N-01	COAD	Tumor	6.559009917
TCGA-AA-A00O-01	COAD	Tumor	8.132829745
TCGA-AA-A00Q-01	COAD	Tumor	7.583109853
TCGA-AA-A00R-01	COAD	Tumor	6.137536312
TCGA-AA-A00U-01	COAD	Tumor	6.378551505
TCGA-AA-A00W-01	COAD	Tumor	7.270478485
TCGA-AA-A00Z-01	COAD	Tumor	6.917352983
TCGA-AA-A010-01	COAD	Tumor	6.232902465
TCGA-AA-A017-01	COAD	Tumor	7.442433488
TCGA-AA-A01C-01	COAD	Tumor	6.77869614
TCGA-AA-A01D-01	COAD	Tumor	7.369222175
TCGA-AA-A01F-01	COAD	Tumor	6.265931912
TCGA-AA-A01G-01	COAD	Tumor	7.268480244
TCGA-AA-A01I-01	COAD	Tumor	7.070221862
TCGA-AA-A01K-01	COAD	Tumor	6.274487181
TCGA-AA-A01P-01	COAD	Tumor	6.42523437
TCGA-AA-A01Q-01	COAD	Tumor	6.284251303
TCGA-AA-A01R-01	COAD	Tumor	7.013047928
TCGA-AA-A01S-01	COAD	Tumor	6.404591517
TCGA-AA-A01T-01	COAD	Tumor	6.395313055
TCGA-AA-A01V-01	COAD	Tumor	6.458716652
TCGA-AA-A01X-01	COAD	Tumor	7.040698495
TCGA-AA-A01Z-01	COAD	Tumor	6.77500707
TCGA-AA-A022-01	COAD	Tumor	7.505862355
TCGA-AA-A024-01	COAD	Tumor	6.081565457
TCGA-AA-A029-01	COAD	Tumor	6.791569261
TCGA-AA-A02E-01	COAD	Tumor	6.719872034
TCGA-AA-A02F-01	COAD	Tumor	7.314912189
TCGA-AA-A02H-01	COAD	Tumor	7.382934362
TCGA-AA-A02J-01	COAD	Tumor	7.374172685
TCGA-AA-A02K-01	COAD	Tumor	7.399056563
TCGA-AA-A02O-01	COAD	Tumor	6.875418853
TCGA-AA-A02R-01	COAD	Tumor	7.48212385
TCGA-AA-A02W-01	COAD	Tumor	7.919430665
TCGA-AA-A02Y-01	COAD	Tumor	6.713763165
TCGA-AA-A03F-01	COAD	Tumor	6.555314621
TCGA-AA-A03J-01	COAD	Tumor	7.08104557
TCGA-AD-5900-01	COAD	Tumor	8.03660718
TCGA-AD-6548-01	COAD	Tumor	7.045451708
TCGA-AD-6888-01	COAD	Tumor	6.857152451
TCGA-AD-6889-01	COAD	Tumor	6.647206562
TCGA-AD-6890-01	COAD	Tumor	6.506051256
TCGA-AD-6895-01	COAD	Tumor	7.044364609
TCGA-AD-6899-01	COAD	Tumor	6.991923137
TCGA-AD-6901-01	COAD	Tumor	7.411325396
TCGA-AD-6963-01	COAD	Tumor	6.843647243
TCGA-AD-6964-01	COAD	Tumor	7.214248199
TCGA-AD-6965-01	COAD	Tumor	7.408786575
TCGA-AD-A5EJ-01	COAD	Tumor	6.91372478
TCGA-AD-A5EK-01	COAD	Tumor	7.704246735
TCGA-AM-5820-01	COAD	Tumor	7.351691043
TCGA-AM-5821-01	COAD	Tumor	6.039741585
TCGA-AU-3779-01	COAD	Tumor	7.327276878
TCGA-AU-6004-01	COAD	Tumor	7.585841375
TCGA-AY-4070-01	COAD	Tumor	6.501765546
TCGA-AY-4071-01	COAD	Tumor	6.977318853
TCGA-AY-5543-01	COAD	Tumor	6.838527012
TCGA-AY-6196-01	COAD	Tumor	6.223565422
TCGA-AY-6197-01	COAD	Tumor	7.410235938
TCGA-AY-6386-01	COAD	Tumor	6.794774546
TCGA-AY-A54L-01	COAD	Tumor	6.725232634
TCGA-AY-A69D-01	COAD	Tumor	7.129286108
TCGA-AY-A71X-01	COAD	Tumor	6.96008768
TCGA-AY-A8YK-01	COAD	Tumor	7.375211502
TCGA-AZ-4308-01	COAD	Tumor	6.091384607
TCGA-AZ-4313-01	COAD	Tumor	6.099025831
TCGA-AZ-4315-01	COAD	Tumor	5.812328789
TCGA-AZ-4323-01	COAD	Tumor	5.512331197
TCGA-AZ-4614-01	COAD	Tumor	7.392786222
TCGA-AZ-4615-01	COAD	Tumor	6.865341077
TCGA-AZ-4616-01	COAD	Tumor	6.003788858
TCGA-AZ-4682-01	COAD	Tumor	6.527539561
TCGA-AZ-4684-01	COAD	Tumor	6.889619557
TCGA-AZ-5403-01	COAD	Tumor	6.849169872
TCGA-AZ-5407-01	COAD	Tumor	7.15087848
TCGA-AZ-6598-01	COAD	Tumor	7.629650958
TCGA-AZ-6599-01	COAD	Tumor	7.141928305
TCGA-AZ-6600-01	COAD	Tumor	7.429612617
TCGA-AZ-6601-01	COAD	Tumor	7.522891418
TCGA-AZ-6603-01	COAD	Tumor	7.762687655
TCGA-AZ-6605-01	COAD	Tumor	6.687265093
TCGA-AZ-6606-01	COAD	Tumor	7.15496389
TCGA-AZ-6607-01	COAD	Tumor	7.344770809
TCGA-AZ-6608-01	COAD	Tumor	7.296941895
TCGA-CA-5254-01	COAD	Tumor	7.678762796
TCGA-CA-5255-01	COAD	Tumor	6.389448074
TCGA-CA-5256-01	COAD	Tumor	5.854187694
TCGA-CA-5796-01	COAD	Tumor	7.515319011
TCGA-CA-5797-01	COAD	Tumor	8.099711792
TCGA-CA-6715-01	COAD	Tumor	7.285465104
TCGA-CA-6716-01	COAD	Tumor	7.521038955
TCGA-CA-6717-01	COAD	Tumor	6.87716632
TCGA-CA-6718-01	COAD	Tumor	6.848143423
TCGA-CA-6719-01	COAD	Tumor	7.671049175
TCGA-CK-4947-01	COAD	Tumor	7.002265956
TCGA-CK-4948-01	COAD	Tumor	7.410795607
TCGA-CK-4950-01	COAD	Tumor	6.842273649
TCGA-CK-4951-01	COAD	Tumor	6.100948222
TCGA-CK-4952-01	COAD	Tumor	8.076176395
TCGA-CK-5912-01	COAD	Tumor	7.742506161
TCGA-CK-5913-01	COAD	Tumor	7.373341093
TCGA-CK-5914-01	COAD	Tumor	6.922761588
TCGA-CK-5915-01	COAD	Tumor	8.099986821
TCGA-CK-5916-01	COAD	Tumor	7.108734573
TCGA-CK-6746-01	COAD	Tumor	7.690734152
TCGA-CK-6747-01	COAD	Tumor	7.315197576
TCGA-CK-6748-01	COAD	Tumor	7.702267592
TCGA-CK-6751-01	COAD	Tumor	6.70859973
TCGA-CM-4743-01	COAD	Tumor	5.079501851
TCGA-CM-4744-01	COAD	Tumor	6.736756388
TCGA-CM-4746-01	COAD	Tumor	6.075992492
TCGA-CM-4747-01	COAD	Tumor	7.820651272
TCGA-CM-4748-01	COAD	Tumor	7.048990299
TCGA-CM-4750-01	COAD	Tumor	6.250637613
TCGA-CM-4751-01	COAD	Tumor	6.779995066
TCGA-CM-4752-01	COAD	Tumor	6.771765437
TCGA-CM-5341-01	COAD	Tumor	5.547665748
TCGA-CM-5344-01	COAD	Tumor	6.859299961
TCGA-CM-5348-01	COAD	Tumor	7.439963826
TCGA-CM-5349-01	COAD	Tumor	7.117507006
TCGA-CM-5860-01	COAD	Tumor	7.033428508
TCGA-CM-5861-01	COAD	Tumor	7.714805312
TCGA-CM-5862-01	COAD	Tumor	6.284886086
TCGA-CM-5863-01	COAD	Tumor	7.613991998
TCGA-CM-5864-01	COAD	Tumor	7.417238184
TCGA-CM-5868-01	COAD	Tumor	7.206064905
TCGA-CM-6161-01	COAD	Tumor	7.364125022
TCGA-CM-6162-01	COAD	Tumor	6.45567737
TCGA-CM-6163-01	COAD	Tumor	6.666704052
TCGA-CM-6164-01	COAD	Tumor	7.607412434
TCGA-CM-6165-01	COAD	Tumor	7.467250131
TCGA-CM-6166-01	COAD	Tumor	7.318751573
TCGA-CM-6167-01	COAD	Tumor	6.772971679
TCGA-CM-6168-01	COAD	Tumor	6.48278376
TCGA-CM-6169-01	COAD	Tumor	7.942398968
TCGA-CM-6170-01	COAD	Tumor	8.207461462
TCGA-CM-6171-01	COAD	Tumor	8.399811105
TCGA-CM-6172-01	COAD	Tumor	8.777951587
TCGA-CM-6674-01	COAD	Tumor	7.11357445
TCGA-CM-6675-01	COAD	Tumor	7.990033601
TCGA-CM-6676-01	COAD	Tumor	7.965852955
TCGA-CM-6677-01	COAD	Tumor	7.267871901
TCGA-CM-6678-01	COAD	Tumor	7.053070054
TCGA-CM-6679-01	COAD	Tumor	7.940868543
TCGA-CM-6680-01	COAD	Tumor	7.406284102
TCGA-D5-5537-01	COAD	Tumor	7.189071394
TCGA-D5-5538-01	COAD	Tumor	7.302388515
TCGA-D5-5539-01	COAD	Tumor	7.063089791
TCGA-D5-5540-01	COAD	Tumor	6.70942988
TCGA-D5-5541-01	COAD	Tumor	7.952363273
TCGA-D5-6529-01	COAD	Tumor	7.518401375
TCGA-D5-6530-01	COAD	Tumor	7.775994729
TCGA-D5-6531-01	COAD	Tumor	7.286232454
TCGA-D5-6532-01	COAD	Tumor	7.467771817
TCGA-D5-6533-01	COAD	Tumor	6.823886899
TCGA-D5-6534-01	COAD	Tumor	6.743147354
TCGA-D5-6535-01	COAD	Tumor	7.440376699
TCGA-D5-6536-01	COAD	Tumor	7.11738025
TCGA-D5-6537-01	COAD	Tumor	7.355023314
TCGA-D5-6538-01	COAD	Tumor	6.916313018
TCGA-D5-6539-01	COAD	Tumor	7.422075702
TCGA-D5-6540-01	COAD	Tumor	7.406845305
TCGA-D5-6541-01	COAD	Tumor	6.539144849
TCGA-D5-6898-01	COAD	Tumor	7.44444842
TCGA-D5-6920-01	COAD	Tumor	7.029702442
TCGA-D5-6922-01	COAD	Tumor	8.430560018
TCGA-D5-6923-01	COAD	Tumor	7.28544106
TCGA-D5-6924-01	COAD	Tumor	7.636188121
TCGA-D5-6926-01	COAD	Tumor	8.184523302
TCGA-D5-6927-01	COAD	Tumor	7.133145296
TCGA-D5-6928-01	COAD	Tumor	7.9715539
TCGA-D5-6929-01	COAD	Tumor	6.413568697
TCGA-D5-6930-01	COAD	Tumor	6.685274416
TCGA-D5-6931-01	COAD	Tumor	7.55686314
TCGA-D5-6932-01	COAD	Tumor	7.320104639
TCGA-D5-7000-01	COAD	Tumor	7.823512458
TCGA-DM-A0X9-01	COAD	Tumor	7.448867922
TCGA-DM-A0XD-01	COAD	Tumor	6.665667059
TCGA-DM-A0XF-01	COAD	Tumor	6.677735143
TCGA-DM-A1D0-01	COAD	Tumor	6.543724766
TCGA-DM-A1D4-01	COAD	Tumor	6.628403252
TCGA-DM-A1D6-01	COAD	Tumor	6.900523901
TCGA-DM-A1D7-01	COAD	Tumor	7.205494174
TCGA-DM-A1D8-01	COAD	Tumor	6.493021206
TCGA-DM-A1D9-01	COAD	Tumor	6.753774327
TCGA-DM-A1DA-01	COAD	Tumor	6.692450912
TCGA-DM-A1DB-01	COAD	Tumor	8.180276682
TCGA-DM-A1HA-01	COAD	Tumor	7.830520277
TCGA-DM-A1HB-01	COAD	Tumor	6.985216918
TCGA-DM-A280-01	COAD	Tumor	6.347499127
TCGA-DM-A282-01	COAD	Tumor	6.967749627
TCGA-DM-A285-01	COAD	Tumor	6.969590283
TCGA-DM-A288-01	COAD	Tumor	7.768406668
TCGA-DM-A28A-01	COAD	Tumor	7.265117108
TCGA-DM-A28C-01	COAD	Tumor	7.133452558
TCGA-DM-A28E-01	COAD	Tumor	7.651521747
TCGA-DM-A28F-01	COAD	Tumor	7.17158715
TCGA-DM-A28G-01	COAD	Tumor	6.719861085
TCGA-DM-A28H-01	COAD	Tumor	6.959651935
TCGA-DM-A28K-01	COAD	Tumor	6.753200701
TCGA-DM-A28M-01	COAD	Tumor	7.230459544
TCGA-F4-6459-01	COAD	Tumor	7.237616296
TCGA-F4-6460-01	COAD	Tumor	6.550186526
TCGA-F4-6461-01	COAD	Tumor	6.991414136
TCGA-F4-6463-01	COAD	Tumor	7.407132625
TCGA-F4-6569-01	COAD	Tumor	6.915606944
TCGA-F4-6570-01	COAD	Tumor	7.837726317
TCGA-F4-6703-01	COAD	Tumor	6.025923555
TCGA-F4-6704-01	COAD	Tumor	6.62029315
TCGA-F4-6805-01	COAD	Tumor	7.19409986
TCGA-F4-6806-01	COAD	Tumor	7.710332573
TCGA-F4-6807-01	COAD	Tumor	6.505892517
TCGA-F4-6808-01	COAD	Tumor	6.77134024
TCGA-F4-6809-01	COAD	Tumor	7.167498433
TCGA-F4-6854-01	COAD	Tumor	7.546683055
TCGA-F4-6855-01	COAD	Tumor	7.507997554
TCGA-F4-6856-01	COAD	Tumor	7.35523832
TCGA-G4-6293-01	COAD	Tumor	6.820994557
TCGA-G4-6294-01	COAD	Tumor	7.61420923
TCGA-G4-6295-01	COAD	Tumor	7.331223306
TCGA-G4-6297-01	COAD	Tumor	7.423250401
TCGA-G4-6298-01	COAD	Tumor	6.964135208
TCGA-G4-6299-01	COAD	Tumor	8.181375416
TCGA-G4-6302-01	COAD	Tumor	6.167078884
TCGA-G4-6303-01	COAD	Tumor	8.401001932
TCGA-G4-6304-01	COAD	Tumor	6.826866227
TCGA-G4-6306-01	COAD	Tumor	7.701799927
TCGA-G4-6307-01	COAD	Tumor	7.742924451
TCGA-G4-6309-01	COAD	Tumor	6.889600089
TCGA-G4-6310-01	COAD	Tumor	7.299884781
TCGA-G4-6311-01	COAD	Tumor	6.935214563
TCGA-G4-6314-01	COAD	Tumor	6.766695861
TCGA-G4-6315-01	COAD	Tumor	7.320813182
TCGA-G4-6317-01	COAD	Tumor	7.390454457
TCGA-G4-6320-01	COAD	Tumor	7.561590392
TCGA-G4-6321-01	COAD	Tumor	7.140436139
TCGA-G4-6322-01	COAD	Tumor	6.232196411
TCGA-G4-6323-01	COAD	Tumor	7.728796014
TCGA-G4-6586-01	COAD	Tumor	6.650859319
TCGA-G4-6588-01	COAD	Tumor	7.435476083
TCGA-G4-6625-01	COAD	Tumor	7.098311117
TCGA-G4-6626-01	COAD	Tumor	7.158389544
TCGA-G4-6627-01	COAD	Tumor	6.870925659
TCGA-G4-6628-01	COAD	Tumor	7.012736263
TCGA-NH-A50T-01	COAD	Tumor	6.414412948
TCGA-NH-A50U-01	COAD	Tumor	7.806119085
TCGA-NH-A50V-01	COAD	Tumor	7.327487974
TCGA-NH-A5IV-01	COAD	Tumor	7.051927798
TCGA-NH-A6GA-01	COAD	Tumor	8.047848623
TCGA-NH-A6GB-01	COAD	Tumor	7.294901909
TCGA-NH-A6GC-01	COAD	Tumor	7.067347232
TCGA-NH-A8F7-01	COAD	Tumor	7.310987152
TCGA-NH-A8F7-06	COAD	Tumor	7.489321351
TCGA-NH-A8F8-01	COAD	Tumor	7.120498135
TCGA-QG-A5YV-01	COAD	Tumor	7.096260799
TCGA-QG-A5YW-01	COAD	Tumor	5.789160615
TCGA-QG-A5YX-01	COAD	Tumor	6.989728275
TCGA-QG-A5Z1-01	COAD	Tumor	8.173835012
TCGA-QG-A5Z2-01	COAD	Tumor	7.978709887
TCGA-QL-A97D-01	COAD	Tumor	7.037514009
TCGA-RU-A8FL-01	COAD	Tumor	6.539442668
TCGA-SS-A7HO-01	COAD	Tumor	8.152390315
TCGA-T9-A92H-01	COAD	Tumor	6.674710627
TCGA-WS-AB45-01	COAD	Tumor	5.511698898
TCGA-A6-5659-11	COAD	Normal	6.687567447
TCGA-A6-2682-11	COAD	Normal	6.951705513
TCGA-AA-3534-11	COAD	Normal	7.011712546
TCGA-AA-3489-11	COAD	Normal	5.780464965
TCGA-A6-2678-11	COAD	Normal	7.315895856
TCGA-AA-3520-11	COAD	Normal	7.178485592
TCGA-AA-3511-11	COAD	Normal	6.759937437
TCGA-A6-2671-11	COAD	Normal	6.891431339
TCGA-A6-5662-11	COAD	Normal	6.497944422
TCGA-A6-2686-11	COAD	Normal	7.033419698
TCGA-AA-3663-11	COAD	Normal	6.421071783
TCGA-AA-3527-11	COAD	Normal	7.136571824
TCGA-A6-2683-11	COAD	Normal	7.097096661
TCGA-AA-3514-11	COAD	Normal	7.009849887
TCGA-AA-3516-11	COAD	Normal	7.17334634
TCGA-AA-3517-11	COAD	Normal	6.888567923
TCGA-A6-2679-11	COAD	Normal	6.683192546
TCGA-AA-3531-11	COAD	Normal	6.967030235
TCGA-A6-2685-11	COAD	Normal	7.067873153
TCGA-AA-3713-11	COAD	Normal	5.834989253
TCGA-AA-3522-11	COAD	Normal	7.466764956
TCGA-AZ-6603-11	COAD	Normal	5.932852527
TCGA-AA-3712-11	COAD	Normal	6.869678968
TCGA-AA-3496-11	COAD	Normal	6.290638197
TCGA-AZ-6600-11	COAD	Normal	6.2610926
TCGA-AZ-6601-11	COAD	Normal	6.235907003
TCGA-AA-3518-11	COAD	Normal	7.12096047
TCGA-AZ-6605-11	COAD	Normal	4.641730978
TCGA-F4-6704-11	COAD	Normal	6.378502953
TCGA-A6-5665-11	COAD	Normal	6.927498283
TCGA-AA-3662-11	COAD	Normal	7.080908109
TCGA-A6-2675-11	COAD	Normal	6.010247232
TCGA-AZ-6599-11	COAD	Normal	7.012110496
TCGA-AA-3660-11	COAD	Normal	6.60785107
TCGA-AA-3655-11	COAD	Normal	6.358464836
TCGA-A6-2680-11	COAD	Normal	7.040421243
TCGA-A6-2684-11	COAD	Normal	7.256942707
TCGA-AA-3525-11	COAD	Normal	6.606720554
TCGA-AA-3697-11	COAD	Normal	5.970260077
TCGA-AZ-6598-11	COAD	Normal	6.419948384
TCGA-A6-5667-11	COAD	Normal	7.090916928
GTEX-111CU-1226-SM-5EGIN1	COAD	Normal	3.824767853
GTEX-111CU-1426-SM-5GZYP1	COAD	Normal	5.77267747
GTEX-111VG-2226-SM-5N9DU1	COAD	Normal	5.177120503
GTEX-111YS-1626-SM-5GZZ91	COAD	Normal	3.730096466
GTEX-111YS-1826-SM-5GIEP1	COAD	Normal	3.20820509
GTEX-1122O-1426-SM-5H11R1	COAD	Normal	3.868884273
GTEX-1122O-1526-SM-5N9CL1	COAD	Normal	7.173926932
GTEX-1128S-1626-SM-5H12O1	COAD	Normal	5.575312331
GTEX-117XS-2226-SM-5GIE11	COAD	Normal	5.126394738
GTEX-117YW-1826-SM-5PNY51	COAD	Normal	5.210622644
GTEX-117YX-0526-SM-5EGJH1	COAD	Normal	3.921245889
GTEX-117YX-0826-SM-5H11J1	COAD	Normal	3.480265122
GTEX-11DXX-1826-SM-5H1261	COAD	Normal	6.136478518
GTEX-11DXX-1926-SM-5EGJK1	COAD	Normal	3.693765712
GTEX-11DXY-2026-SM-5N9CZ1	COAD	Normal	5.683977107
GTEX-11DXZ-1626-SM-5GIDI1	COAD	Normal	3.974529312
GTEX-11DXZ-1726-SM-5H12M1	COAD	Normal	6.553053253
GTEX-11EI6-2626-SM-5PNVT1	COAD	Normal	5.510645504
GTEX-11EM3-1526-SM-5A5KN1	COAD	Normal	6.313608657
GTEX-11EM3-1626-SM-5N9CO1	COAD	Normal	3.199436784
GTEX-11EMC-1426-SM-5N9E41	COAD	Normal	4.795455272
GTEX-11EQ8-2626-SM-5N9BO1	COAD	Normal	6.333960351
GTEX-11EQ9-1426-SM-5987G1	COAD	Normal	3.243973672
GTEX-11EQ9-1526-SM-5PNY71	COAD	Normal	4.377123749
GTEX-11GS4-1826-SM-5HL4T1	COAD	Normal	4.816087659
GTEX-11GSP-1626-SM-5986N1	COAD	Normal	3.992768431
GTEX-11I78-1226-SM-5A5K61	COAD	Normal	6.099505617
GTEX-11I78-1326-SM-5PNY91	COAD	Normal	2.511468039
GTEX-11LCK-2026-SM-5A5MA1	COAD	Normal	5.199672345
GTEX-11NSD-1626-SM-5986U1	COAD	Normal	5.29351763
GTEX-11O72-2226-SM-5PNW21	COAD	Normal	5.06995989
GTEX-11ONC-1926-SM-5GU751	COAD	Normal	4.578334949
GTEX-11ONC-2026-SM-5HL611	COAD	Normal	4.327687364
GTEX-11P7K-1526-SM-5EGI71	COAD	Normal	6.75087444
GTEX-11P7K-1826-SM-5HL5A1	COAD	Normal	4.111865964
GTEX-11P81-1126-SM-5GU5G1	COAD	Normal	3.783456654
GTEX-11P81-1426-SM-5P9JN1	COAD	Normal	3.613531653
GTEX-11P82-1026-SM-5BC5J1	COAD	Normal	6.06307145
GTEX-11PRG-2026-SM-5GU5F1	COAD	Normal	5.61176256
GTEX-11TT1-0926-SM-5GU5M1	COAD	Normal	2.270827916
GTEX-11TT1-1026-SM-5PNW71	COAD	Normal	5.907131025
GTEX-11TTK-2426-SM-5PNYO1	COAD	Normal	4.657068301
GTEX-11TUW-2026-SM-5EQL81	COAD	Normal	4.313971371
GTEX-11TUW-2326-SM-5EQMO1	COAD	Normal	4.375734539
GTEX-11VI4-1426-SM-5GU6O1	COAD	Normal	5.516645558
GTEX-11VI4-1526-SM-5EQKC1	COAD	Normal	6.311975314
GTEX-11ZTS-1526-SM-5N9G71	COAD	Normal	4.454833907
GTEX-11ZTT-1626-SM-5EQKR1	COAD	Normal	3.436828119
GTEX-11ZU8-1126-SM-5EQ5K1	COAD	Normal	4.794935663
GTEX-11ZVC-2126-SM-5EGJ11	COAD	Normal	4.839959587
GTEX-1211K-1726-SM-5FQUJ1	COAD	Normal	6.226315849
GTEX-1211K-1826-SM-5EGJ21	COAD	Normal	3.524815928
GTEX-1212Z-1826-SM-5FQSH1	COAD	Normal	4.607626221
GTEX-12696-1926-SM-5EGJT1	COAD	Normal	5.188242656
GTEX-12BJ1-2026-SM-5FQUH1	COAD	Normal	3.518535139
GTEX-12BJ1-2126-SM-5BC5O1	COAD	Normal	6.286511558
GTEX-12C56-0626-SM-5EGGC1	COAD	Normal	5.916476644
GTEX-12KS4-2326-SM-5EGJB1	COAD	Normal	5.225352061
GTEX-12KS4-2426-SM-5LU8P1	COAD	Normal	5.067380578
GTEX-12WSD-2626-SM-5EGJE1	COAD	Normal	5.086613947
GTEX-12WSG-2426-SM-5EQLZ1	COAD	Normal	4.40053793
GTEX-12WSJ-1426-SM-5GCON1	COAD	Normal	3.372255648
GTEX-12WSJ-1526-SM-5GCNI1	COAD	Normal	3.252021989
GTEX-12WSL-1626-SM-5GCMU1	COAD	Normal	3.989139007
GTEX-12WSL-1826-SM-5LZW91	COAD	Normal	4.464014725
GTEX-12WSM-1426-SM-5GCPA1	COAD	Normal	3.632268215
GTEX-12ZZW-2426-SM-5DUWE1	COAD	Normal	4.698774109
GTEX-12ZZX-2726-SM-5N9FT1	COAD	Normal	4.799605422
GTEX-12ZZY-2726-SM-5EQ451	COAD	Normal	5.841721581
GTEX-12ZZZ-2426-SM-5GCNN1	COAD	Normal	5.605849867
GTEX-13111-0726-SM-5DUVE1	COAD	Normal	5.837186385
GTEX-13111-1926-SM-5GCOL1	COAD	Normal	4.601696516
GTEX-13113-1426-SM-5EGHU1	COAD	Normal	6.456641899
GTEX-131XE-0826-SM-5HL9W1	COAD	Normal	5.297191417
GTEX-131XE-1026-SM-5EGKE1	COAD	Normal	3.048236186
GTEX-131XG-1526-SM-5GCNQ1	COAD	Normal	4.123500664
GTEX-131XG-1826-SM-5LZV41	COAD	Normal	6.266036894
GTEX-131YS-2926-SM-5EGKI1	COAD	Normal	5.029452886
GTEX-132AR-2726-SM-5PNVN1	COAD	Normal	6.829088444
GTEX-132AR-2826-SM-5IJFV1	COAD	Normal	3.263785614
GTEX-132NY-2726-SM-5PNY21	COAD	Normal	5.288358562
GTEX-1339X-1626-SM-5IJDN1	COAD	Normal	2.755101219
GTEX-1339X-1726-SM-5P9J91	COAD	Normal	2.275007047
GTEX-133LE-1526-SM-5IFEN1	COAD	Normal	6.064581109
GTEX-1399R-2126-SM-5K7WZ1	COAD	Normal	4.074676686
GTEX-1399R-2226-SM-5P9JB1	COAD	Normal	5.590661896
GTEX-1399S-1926-SM-5J2M51	COAD	Normal	6.459759467
GTEX-1399U-1926-SM-5IFH71	COAD	Normal	6.461888664
GTEX-1399U-2226-SM-5KLZI1	COAD	Normal	3.722466024
GTEX-139D8-2926-SM-5IJBM1	COAD	Normal	5.381283373
GTEX-139T6-1326-SM-5IFFO1	COAD	Normal	6.55059289
GTEX-139T6-1426-SM-5P9J71	COAD	Normal	4.085764554
GTEX-139TS-1926-SM-5IJFO1	COAD	Normal	5.389910925
GTEX-139TS-2226-SM-5J2N11	COAD	Normal	4.818646083
GTEX-139UW-2326-SM-5KM1Y1	COAD	Normal	3.889473543
GTEX-139YR-2126-SM-5KM111	COAD	Normal	6.332886917
GTEX-13CF2-1826-SM-5N9GK1	COAD	Normal	4.43496176
GTEX-13CF3-1326-SM-5LZXZ1	COAD	Normal	3.905928478
GTEX-13CF3-1426-SM-5K7YY1	COAD	Normal	3.583759754
GTEX-13D11-0626-SM-5LZYY1	COAD	Normal	4.216454865
GTEX-13D11-0826-SM-5KLZJ1	COAD	Normal	6.232085099
GTEX-13FH7-1526-SM-5J2N61	COAD	Normal	3.244582661
GTEX-13FH7-1626-SM-5J2O91	COAD	Normal	3.048584958
GTEX-13FHO-2726-SM-5K7VG1	COAD	Normal	4.106013238
GTEX-13FHP-2426-SM-5KLZ51	COAD	Normal	5.065658471
GTEX-13FTW-1826-SM-5IJEN1	COAD	Normal	6.20867332
GTEX-13FTW-2126-SM-5K7YG1	COAD	Normal	3.408304262
GTEX-13G51-2126-SM-5IJD91	COAD	Normal	4.745775149
GTEX-13N2G-2226-SM-5IJCU1	COAD	Normal	5.386466093
GTEX-13O1R-2426-SM-5KLZZ1	COAD	Normal	4.007195501
GTEX-13O21-2426-SM-5MR4A1	COAD	Normal	6.780047576
GTEX-13O3O-2526-SM-5L3DR1	COAD	Normal	5.204375511
GTEX-13O3P-2326-SM-5KM551	COAD	Normal	3.378372896
GTEX-13O61-1526-SM-5KM3P1	COAD	Normal	4.264536431
GTEX-13O61-1626-SM-5KM3T1	COAD	Normal	3.316145742
GTEX-13OVG-1426-SM-5K7VP1	COAD	Normal	3.179829491
GTEX-13OVI-2026-SM-5J1MU1	COAD	Normal	3.091022751
GTEX-13OVI-2126-SM-5KM3U1	COAD	Normal	2.987320866
GTEX-13OVJ-1726-SM-5IJDZ1	COAD	Normal	4.646738698
GTEX-13OVJ-1826-SM-5KM2D1	COAD	Normal	4.257764969
GTEX-13OVK-0826-SM-7KULZ1	COAD	Normal	4.006298024
GTEX-13OVK-1026-SM-7KFTC1	COAD	Normal	4.617651119
GTEX-13OW5-2626-SM-5MR3M1	COAD	Normal	4.363871925
GTEX-13OW5-2826-SM-5KM1G1	COAD	Normal	4.529820947
GTEX-13OW6-2126-SM-5N9GL1	COAD	Normal	4.761817143
GTEX-13OW6-2226-SM-5N9FL1	COAD	Normal	5.266411766
GTEX-13OW8-2726-SM-5L3FZ1	COAD	Normal	3.77925972
GTEX-13PL7-2426-SM-5J2N31	COAD	Normal	4.074676686
GTEX-13PL7-2526-SM-5IFGR1	COAD	Normal	6.203201156
GTEX-13PVQ-2726-SM-5L3H71	COAD	Normal	5.615004242
GTEX-13PVR-1626-SM-73KVF1	COAD	Normal	6.063287212
GTEX-13PVR-1726-SM-5Q5EC1	COAD	Normal	4.045268215
GTEX-13QBU-1826-SM-5IJG31	COAD	Normal	6.18408189
GTEX-13QBU-2026-SM-5KLZB1	COAD	Normal	3.117695043
GTEX-13QJ3-2626-SM-9OSXQ1	COAD	Normal	3.543495883
GTEX-13RTJ-1926-SM-5YYA21	COAD	Normal	4.938285792
GTEX-13S86-1626-SM-5Q5C51	COAD	Normal	5.574404309
GTEX-13SLW-2826-SM-5Q5ES1	COAD	Normal	5.26190686
GTEX-13U4I-2426-SM-5LU341	COAD	Normal	3.90303827
GTEX-13U4I-2626-SM-5SI9C1	COAD	Normal	4.676380255
GTEX-13VXT-2026-SM-5L3EW1	COAD	Normal	3.691534165
GTEX-13VXT-2426-SM-5LU461	COAD	Normal	4.676380255
GTEX-13W3W-2126-SM-5K7UX1	COAD	Normal	3.112700133
GTEX-13W3W-2226-SM-5LU4M1	COAD	Normal	5.738497644
GTEX-13X6H-1926-SM-7EWD31	COAD	Normal	5.569855608
GTEX-13X6I-2726-SM-5Q5ET1	COAD	Normal	3.570462931
GTEX-13X6J-2826-SM-7EPGA1	COAD	Normal	5.336283388
GTEX-13X6K-2726-SM-5O9DG1	COAD	Normal	5.323370069
GTEX-144GL-2526-SM-5TDDL1	COAD	Normal	4.241077458
GTEX-144GM-1126-SM-79OJK1	COAD	Normal	3.757023247
GTEX-144GM-1226-SM-5LU521	COAD	Normal	5.877989585
GTEX-144GN-1126-SM-5LU331	COAD	Normal	5.514753498
GTEX-145LS-2726-SM-5Q5D81	COAD	Normal	4.995032192
GTEX-145LS-2926-SM-5O99G1	COAD	Normal	6.13996057
GTEX-145LT-0826-SM-5S2QL1	COAD	Normal	3.192352001
GTEX-145LT-0926-SM-5LU9C1	COAD	Normal	6.029232003
GTEX-145ME-0826-SM-5O9AF1	COAD	Normal	3.7322692
GTEX-145ME-1126-SM-5SIAT1	COAD	Normal	3.89917563
GTEX-145MH-2726-SM-5QGQ61	COAD	Normal	5.917193037
GTEX-145MN-1726-SM-5SIA61	COAD	Normal	6.567423758
GTEX-145MO-2426-SM-5NQ9W1	COAD	Normal	4.658211483
GTEX-145MO-2626-SM-5QGPD1	COAD	Normal	4.967629753
GTEX-146FH-2426-SM-5Q5EW1	COAD	Normal	4.06608919
GTEX-146FQ-1926-SM-5NQBY1	COAD	Normal	5.267910281
GTEX-1477Z-2126-SM-5Q5CM1	COAD	Normal	4.486714373
GTEX-147F3-1926-SM-5SIB91	COAD	Normal	6.13093087
GTEX-147GR-2726-SM-664OO1	COAD	Normal	5.471512648
GTEX-147GR-2826-SM-5RQK81	COAD	Normal	6.320845668
GTEX-147JS-2526-SM-5S2Q81	COAD	Normal	4.158660175
GTEX-147JS-2626-SM-5S2UX1	COAD	Normal	4.868884273
GTEX-148VJ-2426-SM-5NQ9Y1	COAD	Normal	4.75595577
GTEX-148VJ-2626-SM-5QGPI1	COAD	Normal	4.248686627
GTEX-14A5H-1626-SM-5SIAN1	COAD	Normal	3.860962798
GTEX-14A5I-2426-SM-5Q5CP1	COAD	Normal	4.891905188
GTEX-14AS3-1026-SM-5TDD71	COAD	Normal	3.420617139
GTEX-14AS3-1126-SM-5Q5CR1	COAD	Normal	3.246256057
GTEX-14BIN-2426-SM-5TDCF1	COAD	Normal	5.607922067
GTEX-14BIN-3026-SM-5ZZUS1	COAD	Normal	5.531381461
GTEX-14BMU-1326-SM-5RQIH1	COAD	Normal	3.47118746
GTEX-14BMU-1526-SM-5TDE61	COAD	Normal	6.117902789
GTEX-14BMV-2426-SM-5S2PP1	COAD	Normal	5.211790976
GTEX-14C39-1626-SM-5S2P41	COAD	Normal	3.94016675
GTEX-14C39-1926-SM-5ZZW51	COAD	Normal	4.689299161
GTEX-14C5O-2526-SM-73KU21	COAD	Normal	4.895787316
GTEX-14C5O-2626-SM-5RQI51	COAD	Normal	3.759155834
GTEX-14DAQ-2726-SM-5S2QY1	COAD	Normal	5.464668267
GTEX-14DAQ-2926-SM-664MV1	COAD	Normal	5.378511623
GTEX-14DAR-1526-SM-5RQIX1	COAD	Normal	6.611024797
GTEX-14E1K-1626-SM-664MO1	COAD	Normal	3.775050541
GTEX-14E1K-1826-SM-793DT1	COAD	Normal	2.756169328
GTEX-14E6C-2226-SM-5QGQG1	COAD	Normal	3.793895883
GTEX-14E6E-1526-SM-5RQIG1	COAD	Normal	6.253800221
GTEX-14E6E-1726-SM-5S2R61	COAD	Normal	3.136355469
GTEX-14H4A-1926-SM-5ZZWN1	COAD	Normal	3.173447286
GTEX-14ICK-1026-SM-6AJA41	COAD	Normal	4.809928866
GTEX-14ICL-1226-SM-5S2RD1	COAD	Normal	3.399717984
GTEX-14JG6-1626-SM-5YYBC1	COAD	Normal	3.749534268
GTEX-14JG6-1726-SM-69LPL1	COAD	Normal	5.867896464
GTEX-14JIY-3326-SM-6871E1	COAD	Normal	6.603181229
GTEX-14PHX-1126-SM-5YYA51	COAD	Normal	3.883620816
GTEX-14PHX-1526-SM-687171	COAD	Normal	6.272769732
GTEX-14PJ3-0926-SM-69LQG1	COAD	Normal	3.413729464
GTEX-14PJ3-1226-SM-5ZZVY1	COAD	Normal	3.601696516
GTEX-14PJ4-1826-SM-5YY971	COAD	Normal	3.631104282
GTEX-14PJ4-1926-SM-6LLHG1	COAD	Normal	6.513174885
GTEX-14PJ5-0926-SM-6LLIK1	COAD	Normal	4.402585758
GTEX-14PJM-2626-SM-686ZD1	COAD	Normal	4.763411574
GTEX-14PK6-1726-SM-6871J1	COAD	Normal	5.369815424
GTEX-14PK6-1826-SM-69LOM1	COAD	Normal	3.314261477
GTEX-14PKV-1926-SM-686YU1	COAD	Normal	4.804776378
GTEX-14PKV-2126-SM-664O31	COAD	Normal	6.354557947
GTEX-14PN3-1926-SM-6EU1Y1	COAD	Normal	3.465974465
GTEX-14XAO-2026-SM-69LOI1	COAD	Normal	6.102028179
GTEX-15CHC-1626-SM-5ZZWS1	COAD	Normal	4.173926932
GTEX-15CHQ-2526-SM-6EU241	COAD	Normal	5.225352061
GTEX-15CHQ-2626-SM-686YZ1	COAD	Normal	5.5987225
GTEX-15CHR-1426-SM-7DUGV1	COAD	Normal	5.952799478
GTEX-15DCE-2026-SM-7KUFE1	COAD	Normal	5.048323387
GTEX-15DYW-2326-SM-6PAMU1	COAD	Normal	4.060047384
GTEX-15DYW-2426-SM-7KUG81	COAD	Normal	4.760753208
GTEX-15DZA-0926-SM-69LQ31	COAD	Normal	3.687060688
GTEX-15DZA-1026-SM-6PAND1	COAD	Normal	5.032541697
GTEX-15EO6-2326-SM-6LPKK1	COAD	Normal	3.477677328
GTEX-15ER7-2826-SM-6PAN21	COAD	Normal	4.432959407
GTEX-15ER7-2926-SM-7KUFK1	COAD	Normal	5.549053029
GTEX-15ETS-2326-SM-7KUGC1	COAD	Normal	4.100136671
GTEX-15F5U-1426-SM-7KUN21	COAD	Normal	5.367371066
GTEX-15FZZ-1826-SM-6LLJP1	COAD	Normal	6.279657007
GTEX-15G19-2726-SM-6LPKG1	COAD	Normal	4.902556005
GTEX-15G1A-1826-SM-7KUKO1	COAD	Normal	2.414406182
GTEX-15G1A-1926-SM-7KUFF1	COAD	Normal	2.565597176
GTEX-15RIE-1826-SM-6M48P1	COAD	Normal	6.069315495
GTEX-15RIE-2026-SM-7KFRW1	COAD	Normal	3.596935142
GTEX-15RIF-1326-SM-6LPKO1	COAD	Normal	7.004501392
GTEX-15RIF-1426-SM-7KUKQ1	COAD	Normal	3.372255648
GTEX-15RJ7-1726-SM-6PAL31	COAD	Normal	2.834508974
GTEX-15RJE-2226-SM-6M46A1	COAD	Normal	6.477839201
GTEX-15SB6-1226-SM-7KUMP1	COAD	Normal	5.314696526
GTEX-15SHU-2526-SM-6M47D1	COAD	Normal	5.797272432
GTEX-15UF6-2626-SM-6M4661	COAD	Normal	3.982765463
GTEX-15UF6-2726-SM-7KULY1	COAD	Normal	4.492494152
GTEX-15UF7-1326-SM-7KUKV1	COAD	Normal	2.553114708
GTEX-16AAH-1326-SM-7KFRG1	COAD	Normal	6.725195817
GTEX-16BQI-2026-SM-7KULQ1	COAD	Normal	4.252476214
GTEX-16MT8-2726-SM-7IGLJ1	COAD	Normal	4.185073638
GTEX-16MTA-1626-SM-6M47N1	COAD	Normal	4.667892125
GTEX-16NGA-0926-SM-718AG1	COAD	Normal	4.615887074
GTEX-16NGA-1026-SM-7KFS31	COAD	Normal	5.111448698
GTEX-16NPV-2626-SM-6M4841	COAD	Normal	4.247927513
GTEX-16XZZ-2626-SM-6M47S1	COAD	Normal	3.553360503
GTEX-16XZZ-2726-SM-7EWDO1	COAD	Normal	4.298658316
GTEX-16Z82-2226-SM-6LPJ71	COAD	Normal	4.921721947
GTEX-16Z82-2426-SM-7KUMS1	COAD	Normal	5.979110755
GTEX-178AV-1326-SM-6LPJX1	COAD	Normal	6.075532631
GTEX-17EUY-1726-SM-79OK41	COAD	Normal	2.72377697
GTEX-17EUY-1826-SM-7DUEZ1	COAD	Normal	5.645009884
GTEX-17EVQ-1826-SM-7IGPH1	COAD	Normal	4.070389328
GTEX-17F96-2026-SM-79ON41	COAD	Normal	4.810957159
GTEX-17F96-2126-SM-7KFSM1	COAD	Normal	4.7473874
GTEX-17F98-1026-SM-7IGO81	COAD	Normal	4.703765179
GTEX-17F9E-1826-SM-7IGMC1	COAD	Normal	4.10349764
GTEX-17F9Y-2626-SM-7IGN91	COAD	Normal	4.158660175
GTEX-17GQL-1526-SM-7LTAC1	COAD	Normal	4.309612772
GTEX-17GQL-1626-SM-7LG691	COAD	Normal	3.759155834
GTEX-17HG3-1126-SM-7DUFC1	COAD	Normal	5.792334806
GTEX-17HGU-2426-SM-7EWDP1	COAD	Normal	5.439955517
GTEX-17HGU-2626-SM-79OKN1	COAD	Normal	4.19298317
GTEX-17HHE-1626-SM-7DHLN1	COAD	Normal	2.571919463
GTEX-17HHE-1826-SM-79OKE1	COAD	Normal	6.422569411
GTEX-17HII-2726-SM-7MGVM1	COAD	Normal	4.538538164
GTEX-17JCI-2626-SM-7EWE61	COAD	Normal	4.201633861
GTEX-17JCI-2826-SM-7IGNA1	COAD	Normal	4.51916445
GTEX-17KNJ-1726-SM-7LG6A1	COAD	Normal	5.946496941
GTEX-17KNJ-1826-SM-7LT9N1	COAD	Normal	5.155425432
GTEX-17MF6-2426-SM-7LTAM1	COAD	Normal	3.810443104
GTEX-17MFQ-1226-SM-7KFSA1	COAD	Normal	4.668459557
GTEX-183FY-1426-SM-7DHLM1	COAD	Normal	3.363731783
GTEX-183WM-2526-SM-731BP1	COAD	Normal	5.977508905
GTEX-18465-2726-SM-7LT9I1	COAD	Normal	5.819412726
GTEX-18A66-2426-SM-7KFSQ1	COAD	Normal	5.735251376
GTEX-18A66-2626-SM-72D671	COAD	Normal	3.858975614
GTEX-18A67-2226-SM-7LT9Z1	COAD	Normal	4.773996325
GTEX-18A6Q-2226-SM-7LG611	COAD	Normal	5.133810091
GTEX-18A7A-2226-SM-7LT8K1	COAD	Normal	5.13627343
GTEX-18A7B-2026-SM-72D711	COAD	Normal	4.827310944
GTEX-18D9A-1126-SM-7KFRJ1	COAD	Normal	6.062208078
GTEX-18D9A-1326-SM-7LT8P1	COAD	Normal	3.442412752
GTEX-18D9B-2526-SM-718BN1	COAD	Normal	3.617063344
GTEX-18D9U-1926-SM-7KFTM1	COAD	Normal	5.495695163
GTEX-18QFQ-1526-SM-72D571	COAD	Normal	3.64385619
GTEX-18QFQ-1726-SM-731C91	COAD	Normal	4.908812908
GTEX-1A32A-2626-SM-73KX91	COAD	Normal	4.542877099
GTEX-1A3MV-1026-SM-72D5U1	COAD	Normal	5.307792796
GTEX-1A3MV-1126-SM-718BS1	COAD	Normal	4.391630262
GTEX-1A3MX-2326-SM-718B41	COAD	Normal	5.329123596
GTEX-1AMEY-1826-SM-72D5L1	COAD	Normal	5.291677223
GTEX-1AMEY-1926-SM-73KVT1	COAD	Normal	4.355439197
GTEX-1AMFI-1726-SM-7189L1	COAD	Normal	6.155020578
GTEX-1AMFI-1826-SM-73KWB1	COAD	Normal	4.100136671
GTEX-1AX8Z-2726-SM-73KUC1	COAD	Normal	2.549176279
GTEX-1AX9I-2626-SM-73KU51	COAD	Normal	4.604071324
GTEX-1AX9J-2526-SM-73KUY1	COAD	Normal	4.003602237
GTEX-1AX9K-1626-SM-73KUS1	COAD	Normal	4.419538892
GTEX-1AYCT-1826-SM-731EG1	COAD	Normal	6.097400107
GTEX-1AYCT-1926-SM-793AE1	COAD	Normal	4.569855608
GTEX-1AYD5-1726-SM-7RHFW1	COAD	Normal	3.394376945
GTEX-1B8KE-1526-SM-7DUG21	COAD	Normal	3.845991771
GTEX-1B8KE-1926-SM-731EE1	COAD	Normal	7.11997861
GTEX-1B8KZ-1326-SM-7DUG61	COAD	Normal	6.11353382
GTEX-1B8L1-1926-SM-7IGND1	COAD	Normal	5.209843231
GTEX-1B932-2126-SM-7IGMU1	COAD	Normal	4.825785627
GTEX-1B932-2826-SM-73KUD1	COAD	Normal	5.459103696
GTEX-1B97I-1526-SM-73KUK1	COAD	Normal	4.705977902
GTEX-1B996-2626-SM-73KZ11	COAD	Normal	3.713695815
GTEX-1B996-2726-SM-7DUGG1	COAD	Normal	4.885086225
GTEX-1BAJH-2326-SM-7IGMO1	COAD	Normal	4.571069998
GTEX-1BAJH-2726-SM-7IGNJ1	COAD	Normal	5.413458688
GTEX-1C2JI-1626-SM-7EPHC1	COAD	Normal	4.200849575
GTEX-1C2JI-1726-SM-73KUW1	COAD	Normal	4.476381688
GTEX-1C475-1526-SM-7DHM31	COAD	Normal	4.450221496
GTEX-1C475-1626-SM-731FP1	COAD	Normal	6.516015147
GTEX-1C4CL-1626-SM-7DUF31	COAD	Normal	4.232660757
GTEX-1C4CL-2126-SM-7IGQC1	COAD	Normal	5.941106311
GTEX-1C64N-2226-SM-7SB7C1	COAD	Normal	5.043081982
GTEX-1C64O-2326-SM-73KU81	COAD	Normal	4.363871925
GTEX-1C64O-2426-SM-7P8R31	COAD	Normal	5.648177796
GTEX-1C6VQ-2626-SM-7IGMQ1	COAD	Normal	4.852498299
GTEX-1C6VQ-2726-SM-73KUL1	COAD	Normal	4.929790998
GTEX-1CAMR-0926-SM-7MXTD1	COAD	Normal	6.59454855
GTEX-1CAMR-1026-SM-7P8QI1	COAD	Normal	3.976363636
GTEX-1CAMS-2526-SM-7EPH71	COAD	Normal	5.525755693
GTEX-1CAMS-2626-SM-7PBY31	COAD	Normal	3.618238656
GTEX-1CB4F-1926-SM-7MKFN1	COAD	Normal	4.932628157
GTEX-1CB4F-2026-SM-79OLU1	COAD	Normal	4.174725988
GTEX-1CB4G-2726-SM-79OO41	COAD	Normal	5.01658546
GTEX-1CB4I-2226-SM-7P8SL1	COAD	Normal	3.993674362
GTEX-1E2YA-2526-SM-7IGOU1	COAD	Normal	4.610581958
GTEX-1E2YA-2626-SM-7MGWW1	COAD	Normal	3.917431755
GTEX-1EH9U-1926-SM-7P8QM1	COAD	Normal	5.34978987
GTEX-1EH9U-2026-SM-7PBYS1	COAD	Normal	5.454833907
GTEX-1EMGI-2626-SM-7IGNR1	COAD	Normal	5.586764743
GTEX-1EMGI-2726-SM-7P8S41	COAD	Normal	5.852997588
GTEX-1EU9M-2726-SM-7P8QD1	COAD	Normal	4.572283367
GTEX-1F5PK-1726-SM-7RHHW1	COAD	Normal	3.672425342
GTEX-1F5PK-1926-SM-7MXT71	COAD	Normal	6.777419716
GTEX-1F5PL-1926-SM-7MXTP1	COAD	Normal	3.572889668
GTEX-1F5PL-2126-SM-7PC2O1	COAD	Normal	6.043081982
GTEX-1F75B-2726-SM-7P8QO1	COAD	Normal	4.353323291
GTEX-1F75I-2426-SM-9WPOY1	COAD	Normal	6.343052435
GTEX-1F75W-2126-SM-7RHIA1	COAD	Normal	4.897240426
GTEX-1GF9U-1526-SM-7MXUW1	COAD	Normal	5.197708158
GTEX-1GF9X-1426-SM-7RHGX1	COAD	Normal	4.750606505
GTEX-1GF9X-1526-SM-7P8QP1	COAD	Normal	5.321567376
GTEX-1GL5R-1726-SM-9KNUX1	COAD	Normal	3.464668267
GTEX-1GL5R-2426-SM-7MXV11	COAD	Normal	3.033511102
GTEX-1GMR2-1726-SM-9JGI21	COAD	Normal	2.276794405
GTEX-1GMR2-1826-SM-9KNUP1	COAD	Normal	4.207111961
GTEX-1GMR3-2526-SM-7P8QS1	COAD	Normal	4.183486514
GTEX-1GMR3-2826-SM-9WPOG1	COAD	Normal	5.038260575
GTEX-1GMR8-2926-SM-9KNW51	COAD	Normal	4.842476063
GTEX-1GMRU-2626-SM-9WPPM1	COAD	Normal	5.438292852
GTEX-1GN73-2626-SM-9KNUQ1	COAD	Normal	4.82374936
GTEX-1GN73-2726-SM-9WYUB1	COAD	Normal	4.263034406
GTEX-1GPI7-1726-SM-7P8R11	COAD	Normal	5.255500733
GTEX-1GPI7-1926-SM-9KNUH1	COAD	Normal	4.571069998
GTEX-1GTWX-2626-SM-9WPOT1	COAD	Normal	4.720825666
GTEX-1GZ4H-1226-SM-9KNUA1	COAD	Normal	4.465321514
GTEX-1GZ4H-1326-SM-7P8TE1	COAD	Normal	3.933572638
GTEX-1GZ4I-2426-SM-9WPPP1	COAD	Normal	5.624685811
GTEX-1H11D-2626-SM-9JGH41	COAD	Normal	6.591110891
GTEX-1H1DE-1526-SM-ARL9B1	COAD	Normal	4.171527106
GTEX-1H1DE-1626-SM-9KNU51	COAD	Normal	4.876271361
GTEX-1H1DG-2226-SM-9WPPC1	COAD	Normal	4.480911346
GTEX-1H1E6-1826-SM-A9G211	COAD	Normal	2.921055421
GTEX-1H1E6-1926-SM-9OSWD1	COAD	Normal	6.444766441
GTEX-1H1ZS-2626-SM-9QEIX1	COAD	Normal	3.056410117
GTEX-1H23P-2626-SM-9KNVN1	COAD	Normal	3.826802684
GTEX-1H3NZ-2526-SM-9KNVO1	COAD	Normal	4.973611276
GTEX-1H3VE-2326-SM-9KNVU1	COAD	Normal	5.832130501
GTEX-1H3VY-2426-SM-9WPPD1	COAD	Normal	5.578636862
GTEX-1H3VY-2526-SM-9KNW11	COAD	Normal	4.326249701
GTEX-1HB9E-2526-SM-D4P351	COAD	Normal	5.635464198
GTEX-1HBPH-2526-SM-ACKXK1	COAD	Normal	5.464341533
GTEX-1HBPI-2226-SM-9WYTY1	COAD	Normal	5.540399306
GTEX-1HBPM-2626-SM-9WYU51	COAD	Normal	3.898208353
GTEX-1HBPN-2026-SM-B2LWA1	COAD	Normal	3.951401292
GTEX-1HCU6-2726-SM-A9SKV1	COAD	Normal	4.889473543
GTEX-1HCU6-2926-SM-B2LWV1	COAD	Normal	5.609104847
GTEX-1HCU7-2626-SM-C1YQO1	COAD	Normal	5.402926781
GTEX-1HCU7-2726-SM-A9G3D1	COAD	Normal	6.211401637
GTEX-1HCU9-1326-SM-B2LXT1	COAD	Normal	5.716716592
GTEX-1HCUA-1926-SM-B2LWE1	COAD	Normal	3.918386234
GTEX-1HCVE-2326-SM-9WYUD1	COAD	Normal	5.42693562
GTEX-1HCVE-2526-SM-A9G2G1	COAD	Normal	4.888986721
GTEX-1HFI7-1626-SM-9WYTR1	COAD	Normal	3.622930351
GTEX-1HFI7-1726-SM-A9G221	COAD	Normal	4.462706751
GTEX-1HKZK-2026-SM-9WYUF1	COAD	Normal	3.526068812
GTEX-1HKZK-2126-SM-A9SL31	COAD	Normal	4.866907978
GTEX-1HSEH-1726-SM-B2LXH1	COAD	Normal	6.043300754
GTEX-1HSEH-1926-SM-A96SB1	COAD	Normal	4.612352499
GTEX-1HSGN-2226-SM-A9SL61	COAD	Normal	4.217230716
GTEX-1HSGN-2626-SM-CE6S11	COAD	Normal	5.443275112
GTEX-1HSKV-2326-SM-A9SL91	COAD	Normal	5.799605422
GTEX-1HSMO-2526-SM-A9SKP1	COAD	Normal	3.944858446
GTEX-1HSMP-2326-SM-D3L8R1	COAD	Normal	4.251719093
GTEX-1HSMQ-2526-SM-A9SMK1	COAD	Normal	4.874305166
GTEX-1HSMQ-2726-SM-C1YRE1	COAD	Normal	5.514753498
GTEX-1I1CD-2826-SM-A9SL41	COAD	Normal	4.272769732
GTEX-1I1GP-2826-SM-A9SKZ1	COAD	Normal	4.319762428
GTEX-1I1GR-2226-SM-ARL7F1	COAD	Normal	5.494735605
GTEX-1I1GR-2526-SM-CNNQF1	COAD	Normal	4.413458688
GTEX-1I1GT-1926-SM-ARU7D1	COAD	Normal	3.599317794
GTEX-1I1GT-2026-SM-CKZPK1	COAD	Normal	3.058143293
GTEX-1I4MK-1126-SM-B2LWS1	COAD	Normal	6.309248961
GTEX-1I6K6-1826-SM-B2LX51	COAD	Normal	5.165510018
GTEX-1I6K6-1926-SM-A96SN1	COAD	Normal	4.225737653
GTEX-1ICG6-2226-SM-B2LY71	COAD	Normal	3.876762491
GTEX-1ICLZ-2426-SM-CKZOD1	COAD	Normal	4.277984747
GTEX-1IDJC-1326-SM-CL53H1	COAD	Normal	4.171527106
GTEX-1IDJD-2226-SM-A96TD1	COAD	Normal	3.168962884
GTEX-1IDJF-1826-SM-CKZOE1	COAD	Normal	4.098453246
GTEX-1IDJH-2826-SM-CJI491	COAD	Normal	4.979110755
GTEX-1IDJI-2226-SM-CKZPM1	COAD	Normal	4.032982417
GTEX-1IDJU-1926-SM-CL53W1	COAD	Normal	4.053980168
GTEX-1IDJU-2026-SM-A9SLM1	COAD	Normal	6.837943242
GTEX-1IGQW-2326-SM-CE6RV1	COAD	Normal	5.207111961
GTEX-1IKK5-2726-SM-CNPQ61	COAD	Normal	4.552131108
GTEX-1IKOE-2026-SM-AHZ311	COAD	Normal	5.622051819
GTEX-1IKOE-2126-SM-A96T51	COAD	Normal	4.001802243
GTEX-1IL2U-2526-SM-C1YQV1	COAD	Normal	4.880685525
GTEX-1IOXB-2626-SM-CJI2N1	COAD	Normal	4.646162657
GTEX-1J1OQ-2726-SM-AHZ3R1	COAD	Normal	4.21023299
GTEX-1J1OQ-2826-SM-D3L881	COAD	Normal	3.902073579
GTEX-1J1R8-1126-SM-CNPQ31	COAD	Normal	6.43162296
GTEX-1J1R8-1426-SM-CL55O1	COAD	Normal	3.268584105
GTEX-1J8EW-2426-SM-CE6T51	COAD	Normal	5.301953395
GTEX-1J8JJ-2426-SM-D4P4A1	COAD	Normal	5.789207575
GTEX-1J8Q3-2426-SM-CL53S1	COAD	Normal	3.711494907
GTEX-1J8QM-1226-SM-CY8HI1	COAD	Normal	3.964398632
GTEX-1JJ6O-2426-SM-ARU8J1	COAD	Normal	3.866907978
GTEX-1JJE9-2426-SM-D3L8T1	COAD	Normal	4.566815154
GTEX-1JJE9-2526-SM-ARU8K1	COAD	Normal	4.172327492
GTEX-1JJEA-2526-SM-CY8HJ1	COAD	Normal	5.059614856
GTEX-1JK1U-1426-SM-CNPOW1	COAD	Normal	3.99004722
GTEX-1JK1U-1526-SM-AHZ461	COAD	Normal	5.542567608
GTEX-1JKYN-2226-SM-ARZNE1	COAD	Normal	4.186659017
GTEX-1JKYN-2326-SM-CGQG71	COAD	Normal	6.927185358
GTEX-1JKYR-1926-SM-C1YR71	COAD	Normal	6.217230716
GTEX-1JKYR-2026-SM-CNPON1	COAD	Normal	4.076388069
GTEX-1JMLX-2526-SM-CY8HX1	COAD	Normal	5.094658343
GTEX-1JMLX-2726-SM-CM2SB1	COAD	Normal	5.115199749
GTEX-1JMPY-0426-SM-C1YQ31	COAD	Normal	5.901832306
GTEX-1JMPY-1026-SM-ARZN11	COAD	Normal	4.332707934
GTEX-1JMPZ-2426-SM-C1YQP1	COAD	Normal	3.468583317
GTEX-1JMPZ-2626-SM-ARU8Z1	COAD	Normal	3.976363636
GTEX-1JMQJ-2626-SM-CY8HQ1	COAD	Normal	5.663629259
GTEX-1JMQK-2326-SM-ARZN41	COAD	Normal	5.065658471
GTEX-1JN1M-2626-SM-CY8I31	COAD	Normal	3.070732786
GTEX-1JN6P-2126-SM-ARL981	COAD	Normal	4.447579197
GTEX-1JN76-1226-SM-C1YRM1	COAD	Normal	6.418864577
GTEX-1JN76-1326-SM-ARU941	COAD	Normal	3.805292456
GTEX-1K2DA-1626-SM-CGQGB1	COAD	Normal	4.3305584
GTEX-1K2DA-2026-SM-CGQGK1	COAD	Normal	6.824004051
GTEX-1K9T9-2826-SM-D4P3F1	COAD	Normal	4.563768278
GTEX-1K9T9-2926-SM-E9TKD1	COAD	Normal	4.06436554
GTEX-1KANA-1726-SM-CY8IG1	COAD	Normal	3.907852072
GTEX-1KANA-1926-SM-DHXKF1	COAD	Normal	6.579843886
GTEX-1KANB-1526-SM-CXZK41	COAD	Normal	4.576522138
GTEX-1KANC-0926-SM-D3LA91	COAD	Normal	6.37920506
GTEX-1KXAM-1926-SM-D3LAG1	COAD	Normal	4.105175192
GTEX-1KXAM-2126-SM-CY8I91	COAD	Normal	5.644721547
GTEX-1L5NE-1926-SM-D3L9R1	COAD	Normal	2.39533705
GTEX-1L5NE-2026-SM-CXZKR1	COAD	Normal	5.747118816
GTEX-1LB8K-2526-SM-DIPEQ1	COAD	Normal	4.093391153
GTEX-1LBAC-1626-SM-CXZKV1	COAD	Normal	3.761285273
GTEX-1LBAC-1726-SM-D3L9W1	COAD	Normal	4.613531653
GTEX-1LG7Y-2126-SM-DIPER1	COAD	Normal	5.360364277
GTEX-1LG7Y-2226-SM-E9U5K1	COAD	Normal	5.562242424
GTEX-1LG7Z-1326-SM-DIPF31	COAD	Normal	3.883620816
GTEX-1LG7Z-1426-SM-CXKYV1	COAD	Normal	6.682292371
GTEX-1LGOU-1626-SM-D3LAK1	COAD	Normal	5.078097423
GTEX-1LGOU-1726-SM-D3L8P1	COAD	Normal	4.447579197
GTEX-1LGRB-1426-SM-CNNPT1	COAD	Normal	6.10433666
GTEX-1LGRB-2026-SM-COH471	COAD	Normal	4.169925001
GTEX-1LH75-2126-SM-EVR5F1	COAD	Normal	4.397802962
GTEX-1LKK1-2426-SM-DIPES1	COAD	Normal	4.203984166
GTEX-1LSNL-1626-SM-E9TJY1	COAD	Normal	5.659353759
GTEX-1LSNM-1426-SM-E6CIH1	COAD	Normal	3.935459748
GTEX-1LSVX-1726-SM-DHXJP1	COAD	Normal	3.910732662
GTEX-1LSVX-2026-SM-E9TJD1	COAD	Normal	5.458447627
GTEX-1LVAM-1626-SM-EV79Y1	COAD	Normal	6.307610672
GTEX-1LVAM-1726-SM-DHXKQ1	COAD	Normal	4.116863758
GTEX-1LVAN-2526-SM-CNPPC1	COAD	Normal	3.168000125
GTEX-1LVAN-2626-SM-CNPQF1	COAD	Normal	4.344118335
GTEX-1LVAO-2826-SM-E9TJH1	COAD	Normal	3.800123353
GTEX-1MA7W-0626-SM-EV79Z1	COAD	Normal	6.347665656
GTEX-1MCC2-1626-SM-DIPEW1	COAD	Normal	4.689299161
GTEX-1MGNQ-2026-SM-EAZ511	COAD	Normal	6.597680144
GTEX-1MGNQ-2126-SM-EV7AC1	COAD	Normal	3.9800253
GTEX-1MJK3-0926-SM-EV7AY1	COAD	Normal	4.383358695
GTEX-1MUQO-2626-SM-EWRO31	COAD	Normal	3.43055291
GTEX-1N2DV-1426-SM-DPRYQ1	COAD	Normal	6.783980414
GTEX-1N2DV-1826-SM-E6CJ51	COAD	Normal	4.455491621
GTEX-1N2EF-1726-SM-EXUSI1	COAD	Normal	3.287767778
GTEX-1N2EF-1926-SM-DTX8M1	COAD	Normal	3.420886575
GTEX-1N5O9-2726-SM-E76QH1	COAD	Normal	5.258141996
GTEX-1NHNU-2326-SM-E6CQE1	COAD	Normal	5.462052319
GTEX-1NSGN-2326-SM-E9U5X1	COAD	Normal	5.583759754
GTEX-1NV5F-2226-SM-DTX8O1	COAD	Normal	3.75595577
GTEX-1OFPY-1226-SM-E76OM1	COAD	Normal	3.602884409
GTEX-1OJC3-1826-SM-DTX931	COAD	Normal	6.416501993
GTEX-1OKEX-1226-SM-DTXEC1	COAD	Normal	3.239550797
GTEX-1P4AB-2626-SM-DTXEU1	COAD	Normal	5.813268142
GTEX-1PBJI-2526-SM-E6CP41	COAD	Normal	4.567423758
GTEX-1PBJJ-2026-SM-DTX8U1	COAD	Normal	3.726831217
GTEX-1PDJ9-2026-SM-E76PT1	COAD	Normal	5.000901403
GTEX-1PFEY-1426-SM-E9U6U1	COAD	Normal	6.266036894
GTEX-1PFEY-1726-SM-DPRZ41	COAD	Normal	5.678353654
GTEX-1PIEJ-1826-SM-EWRMN1	COAD	Normal	4.150559677
GTEX-1PIEJ-2026-SM-E6CPA1	COAD	Normal	5.586764743
GTEX-1PIGE-1426-SM-E9U611	COAD	Normal	5.430954271
GTEX-1PIGE-1526-SM-DTXFC1	COAD	Normal	4.822220272
GTEX-1PIIG-2126-SM-EXUSD1	COAD	Normal	6.380071387
GTEX-1POEN-2026-SM-E6CRL1	COAD	Normal	5.946262984
GTEX-1PPGY-2826-SM-DTX9H1	COAD	Normal	5.032982417
GTEX-1PPH8-2026-SM-DTX7P1	COAD	Normal	5.129695157
GTEX-1PPH8-2226-SM-EWRN71	COAD	Normal	4.622344723
GTEX-1PWST-2426-SM-EWRMP1	COAD	Normal	3.078609835
GTEX-1QCLY-1726-SM-DPRXY1	COAD	Normal	5.911691582
GTEX-1QCLY-2026-SM-EVR4C1	COAD	Normal	4.841973119
GTEX-1QCLZ-1926-SM-E6CR31	COAD	Normal	5.007644031
GTEX-1QCLZ-2026-SM-EAZ4A1	COAD	Normal	4.752213368
GTEX-1QMI2-2626-SM-E6CR41	COAD	Normal	4.921721947
GTEX-1QP28-2226-SM-DTX8C1	COAD	Normal	4.204766751
GTEX-1QP29-2526-SM-E6CQ31	COAD	Normal	4.855491443
GTEX-1QP2A-2226-SM-DTXF61	COAD	Normal	3.749534268
GTEX-1QP67-1326-SM-EAZ4D1	COAD	Normal	6.077670274
GTEX-1QP67-1426-SM-E8VOO1	COAD	Normal	3.488000771
GTEX-1QP9N-0826-SM-DTX9O1	COAD	Normal	4.140778656
GTEX-1QP9N-1026-SM-E6CPX1	COAD	Normal	6.477839201
GTEX-1QPFJ-2326-SM-E6CR71	COAD	Normal	6.182295025
GTEX-1QPFJ-2426-SM-EVR3L1	COAD	Normal	3.323225936
GTEX-1QW4Y-1326-SM-EWRMZ1	COAD	Normal	3.624100895
GTEX-1QW4Y-1426-SM-E76P31	COAD	Normal	4.316145742
GTEX-1R7EU-1826-SM-DTX9L1	COAD	Normal	4.601102203
GTEX-1R7EU-1926-SM-E9U621	COAD	Normal	6.266411766
GTEX-1R9JW-2026-SM-EAZ4O1	COAD	Normal	5.696272084
GTEX-1R9JW-2126-SM-E76QT1	COAD	Normal	2.508428653
GTEX-1R9K5-2126-SM-E8VN11	COAD	Normal	3.941106311
[truncated: 230 more rows]
